# Supplementary material for: Poly[penta-μ-aqua-μ6-methyl­ene­disulfonato-μ5-methyl­enedisulfonato-tetra­sodium(I)]
Source: Acta Crystallogr Sect E Struct Rep Online. 2008 May 17;64(Pt 6):m815. doi: 10.1107/S1600536808014037 (PMC2961516; doi:10.1107/S1600536808014037)
Supplement: Supplementary file 1 [file e-64-0m815-sup1.cif]

##############################################################################
###                                                                        ###
###        Electronic paper (Acta Crystallographica Section E)             ###
###                                                                        ###
##############################################################################
#                                                                            #
# This CIF contains the data in a paper accepted for publication in Acta     #
# Crystallographica Section E. It conforms to the requirements of Notes      #
# for Authors for Section E, and has been peer reviewed under the auspices   #
# of the IUCr Commission on Journals.                                        #
#                                                                            #
# Full details of the Crystallographic Information File format               #
# are given in the paper "The Crystallographic Information File (CIF):       #
# a New Standard Archive File for Crystallography" by S. R. Hall, F. H.      #
# Allen and I. D. Brown [Acta Cryst. (1991), A47, 655-685].                  #
#                                                                            #
# The current version of the core CIF dictionary is obtainable from          #
# ftp://ftp.iucr.org/pub/cif_core.dic. The current version number is 2.4.    #
#                                                                            #
# Software is freely available for graphical display of the structure(s) in  #
# this CIF.  For information consult the CIF home page http://www.iucr.org/  #
# cif/home.html                                                              #
#                                                                            #
# This file may be used for bona fide research purposes within the           #
# scientific community so long as proper attribution is given to the journal # 
# article from which it was obtained.                                        #
#                                                                            #
##############################################################################
                                             
data_global
_audit_creation_method     'from SHELXL97 CIF and IUCr SHELXL97-template'
_journal_date_recd_electronic     2008-05-01
_journal_date_accepted     2008-05-10
_journal_name_full     'Acta Crystallographica, Section E'
_journal_year     2008
_journal_volume     64
_journal_issue      6
_journal_page_first     m815
_journal_page_last     m815
_journal_paper_category     QM
_journal_coeditor_code     ZL2114
_publ_contact_author_name     'Zhang Zai-Chao'
_publ_contact_author_address
;
Department of Chemistry
Huaiyin Teachers College
111 West Changjiang Road, Huaian 223300, Jiangsu
People's Republic of China
;
_publ_contact_author_email     overloadzz@hotmail.com
_publ_contact_author_fax     '+86 517 8352 5369'
_publ_contact_author_phone     '+86 517 8352 5100 -8'
_publ_section_title
;\
Poly[penta-\m-aqua-\m~6~-methylenedisulfonato-\m~5~-methylenedisulfonato-\
tetrasodium(I)]
;
loop_
    _publ_author_name
    _publ_author_address
    'Dan-Dan Cao'
;
Department of Chemistry
Huaiyin Teachers College
111 West Changjiang Road, Huaian 223300, Jiangsu
People's Republic of China
;
    'Zai-Chao Zhang'
;
Department of Chemistry
Huaiyin Teachers College
111 West Changjiang Road, Huaian 223300, Jiangsu
People's Republic of China
;
data_I
_chemical_name_systematic
;
Poly[penta-\m-aqua-\m~6~-methylenedisulfonato-\m~5~-methylenedisulfonato-
tetrasodium(I)]
;
_chemical_name_common     'Sodium methylenedisulfonate'
_chemical_formula_moiety     'C2 H14 Na4 O17 S4'
_chemical_formula_sum     'C2 H14 Na4 O17 S4'
_chemical_formula_iupac     '[Na4 (C H2 O6 S2)2 (H2 O)5]'
_chemical_formula_weight     530.33
_chemical_melting_point     ?
_symmetry_cell_setting     Triclinic
_symmetry_space_group_name_H-M     'P -1'
_symmetry_space_group_name_Hall     '-P 1'
loop_
    _symmetry_equiv_pos_as_xyz
    'x, y, z'
    '-x, -y, -z'
_cell_length_a     8.7758(7)
_cell_length_b     9.5339(7)
_cell_length_c     10.7878(8)
_cell_angle_alpha     81.425(2)
_cell_angle_beta     74.545(2)
_cell_angle_gamma     87.227(2)
_cell_volume     860.19(11)
_cell_formula_units_Z     2
_cell_measurement_reflns_used     202
_cell_measurement_theta_min     2.6
_cell_measurement_theta_max     21.1
_cell_measurement_temperature     296(2)
_exptl_crystal_description     prismlike
_exptl_crystal_colour     colourless
_exptl_crystal_size_max     .30
_exptl_crystal_size_mid     .25
_exptl_crystal_size_min     .25
_exptl_crystal_density_diffrn     2.048
_exptl_crystal_density_meas     ?
_exptl_crystal_density_method     'not measured'
_exptl_crystal_F_000     540
_exptl_absorpt_coefficient_mu     0.738
_exptl_absorpt_correction_type     'multi-scan'
_exptl_absorpt_process_details     '(SADABS; Bruker, 2000)'
_exptl_absorpt_correction_T_min     .81
_exptl_absorpt_correction_T_max     .84
_exptl_special_details
;
;
_diffrn_ambient_temperature     296(2)
_diffrn_radiation_type     MoK\a
_diffrn_radiation_wavelength     0.71073
_diffrn_radiation_source     'fine-focus sealed tube'
_diffrn_radiation_monochromator     graphite
_diffrn_measurement_device_type     'Bruker SMART APEX2'
_diffrn_measurement_method     \w
_diffrn_detector_area_resol_mean     ?
_diffrn_reflns_number     10702
_diffrn_reflns_av_R_equivalents     0.0218
_diffrn_reflns_av_sigmaI/netI     0.0213
_diffrn_reflns_theta_min     1.98
_diffrn_reflns_theta_max     26.00
_diffrn_reflns_theta_full     26.00
_diffrn_measured_fraction_theta_max     0.982
_diffrn_measured_fraction_theta_full     0.982
_diffrn_reflns_limit_h_min     -10
_diffrn_reflns_limit_h_max     10
_diffrn_reflns_limit_k_min     -11
_diffrn_reflns_limit_k_max     11
_diffrn_reflns_limit_l_min     -13
_diffrn_reflns_limit_l_max     13
_diffrn_standards_number     0
_diffrn_standards_interval_count     ?
_diffrn_standards_interval_time     ?
_diffrn_standards_decay_%     0
_refine_special_details
;
Refinement of <i>F</i>^2^ against ALL reflections. The weighted <i>R</i>-factor
<i>wR</i> and goodness of fit <i>S</i> are based on <i>F</i>^2^, conventional
<i>R</i>-factors <i>R</i> are based on <i>F</i>, with <i>F</i> set to zero for
negative <i>F</i>^2^. The threshold expression of <i>F</i>^2^ >
\s(<i>F</i>^2^) is used only for calculating <i>R</i>-factors(gt) <i>etc</i>.
and is not relevant to the choice of reflections for refinement.
<i>R</i>-factors based on <i>F</i>^2^ are statistically about twice as large
as those based on <i>F</i>, and <i>R</i>- factors based on ALL data will be
even larger.
;
_reflns_number_total     3321
_reflns_number_gt     3050
_reflns_threshold_expression     I>2\s(I)
_refine_ls_structure_factor_coef     Fsqd
_refine_ls_matrix_type     full
_refine_ls_R_factor_all     0.0328
_refine_ls_R_factor_gt     0.0301
_refine_ls_wR_factor_gt     0.0903
_refine_ls_wR_factor_ref     0.0926
_refine_ls_goodness_of_fit_ref     1.003
_refine_ls_restrained_S_all     1.003
_refine_ls_number_reflns     3321
_refine_ls_number_parameters     244
_refine_ls_number_restraints     0
_refine_ls_hydrogen_treatment     constr
_refine_ls_weighting_scheme     calc
_refine_ls_weighting_details
         'calc w=1/[\s^2^(Fo^2^)+(0.0428P)^2^+0.7023P] where P=(Fo^2^+2Fc^2^)/3'
_atom_sites_solution_hydrogens     geom
_atom_sites_solution_primary     direct
_atom_sites_solution_secondary     difmap
_refine_ls_shift/su_max     0.001
_refine_ls_shift/su_mean     0.000
_refine_diff_density_max     0.467
_refine_diff_density_min     -0.563
_refine_ls_extinction_method     'SHELXL97 (Sheldrick, 2008)'
_refine_ls_extinction_coef     0.00025(5)
_refine_ls_extinction_expression     'F*=F(1+0.002xF^2^(sin(2\q))^-0.25^'
loop_
    _atom_type_symbol
    _atom_type_description
    _atom_type_scat_dispersion_real
    _atom_type_scat_dispersion_imag
    _atom_type_scat_source
    'C' 'C' 0.0033 0.0016
                         'International Tables Vol C Tables 4.2.6.8 and 6.1.1.4'
    'H' 'H' 0.0000 0.0000
                         'International Tables Vol C Tables 4.2.6.8 and 6.1.1.4'
    'O' 'O' 0.0106 0.0060
                         'International Tables Vol C Tables 4.2.6.8 and 6.1.1.4'
    'S' 'S' 0.1246 0.1234
                         'International Tables Vol C Tables 4.2.6.8 and 6.1.1.4'
    'Na' 'Na' 0.0362 0.0249
                         'International Tables Vol C Tables 4.2.6.8 and 6.1.1.4'
_computing_data_collection     'APEX2 (Bruker, 2004)'
_computing_cell_refinement     'SAINT (Bruker, 2004)'
_computing_data_reduction     'SAINT (Bruker, 2004)'
_computing_structure_solution     'SHELXS97 (Sheldrick, 2008)'
_computing_structure_refinement     'SHELXL97 (Sheldrick, 2008)'
_computing_molecular_graphics     'ORTEP-3 for Windows (Farrugia, 1997)'
_computing_publication_material
                            'SHELXL97 (Sheldrick, 2008) and PLATON (Spek, 2003)'
loop_
    _atom_site_type_symbol
    _atom_site_label
    _atom_site_fract_x
    _atom_site_fract_y
    _atom_site_fract_z
    _atom_site_U_iso_or_equiv
    _atom_site_adp_type
    _atom_site_calc_flag
    _atom_site_refinement_flags
    _atom_site_occupancy
    _atom_site_disorder_assembly
    _atom_site_disorder_group
    C C1 0.4436(2) 1.0561(2) 0.8451(2) 0.0189(4) Uani d . 1 . .
    H H1A 0.4297 0.9743 0.9121 0.023 Uiso calc R 1 . .
    H H1B 0.5440 1.0983 0.8394 0.023 Uiso calc R 1 . .
    C C2 0.9094(3) 0.4391(2) 0.8842(2) 0.0217(4) Uani d . 1 . .
    H H2A 1.0010 0.3786 0.8863 0.026 Uiso calc R 1 . .
    H H2B 0.8798 0.4796 0.9647 0.026 Uiso calc R 1 . .
    Na Na1 0.55562(10) 0.66480(9) 0.86815(9) 0.0253(2) Uani d . 1 . .
    Na Na2 0.85901(11) 0.87496(9) 0.59357(9) 0.0268(2) Uani d . 1 . .
    Na Na3 0.54875(13) 0.67712(11) 0.52620(12) 0.0421(3) Uani d . 1 . .
    Na Na4 0.08149(10) 0.88263(9) 0.88189(8) 0.0240(2) Uani d . 1 . .
    O O1 0.57149(19) 0.87897(16) 0.69116(15) 0.0261(4) Uani d . 1 . .
    O O2 0.5103(2) 1.11297(17) 0.59433(15) 0.0278(4) Uani d . 1 . .
    O O3 0.29960(18) 0.94639(19) 0.70181(15) 0.0287(4) Uani d . 1 . .
    O O4 0.3169(2) 1.21026(19) 1.01825(16) 0.0334(4) Uani d . 1 . .
    O O5 0.3122(2) 1.30241(17) 0.79628(18) 0.0353(4) Uani d . 1 . .
    O O6 0.13991(19) 1.11171(17) 0.91904(17) 0.0290(4) Uani d . 1 . .
    O O7 0.82527(18) 0.65404(17) 0.73482(15) 0.0259(4) Uani d . 1 . .
    O O8 1.06688(19) 0.66657(17) 0.80084(17) 0.0286(4) Uani d . 1 . .
    O O9 1.0542(2) 0.51641(18) 0.64174(16) 0.0325(4) Uani d . 1 . .
    O O10 0.6110(2) 0.41828(18) 0.9018(2) 0.0366(4) Uani d . 1 . .
    O O11 0.7435(2) 0.21996(18) 0.99171(18) 0.0352(4) Uani d . 1 . .
    O O12 0.7916(2) 0.27615(19) 0.75861(17) 0.0367(4) Uani d . 1 . .
    O O13 0.3962(2) 0.59164(17) 0.74448(17) 0.0316(4) Uani d . 1 . .
    H H13A 0.2921 0.6356 0.7642 0.038 Uiso calc R 1 . .
    H H13B 0.3854 0.4893 0.7581 0.038 Uiso calc R 1 . .
    O O14 0.8268(2) 0.7545(2) 0.42866(17) 0.0361(4) Uani d . 1 . .
    H H14A 0.8993 0.6746 0.4159 0.043 Uiso calc R 1 . .
    H H14B 0.8388 0.8170 0.3470 0.043 Uiso calc R 1 . .
    O O15 1.1401(2) 0.88559(19) 0.51526(17) 0.0338(4) Uani d . 1 . .
    H H15A 1.1832 0.8177 0.4560 0.041 Uiso calc R 1 . .
    H H15B 1.1927 0.8759 0.5846 0.041 Uiso calc R 1 . .
    O O16 0.6570(2) 0.43211(19) 0.54436(17) 0.0355(4) Uani d . 1 . .
    H H16A 0.7614 0.4243 0.4860 0.043 Uiso calc R 1 . .
    H H16B 0.6587 0.3945 0.6326 0.043 Uiso calc R 1 . .
    O O17 -0.1158(2) 0.97729(18) 0.77543(16) 0.0308(4) Uani d . 1 . .
    H H17A -0.2173 0.9697 0.8396 0.037 Uiso calc R 1 . .
    H H17B -0.0951 1.0776 0.7471 0.037 Uiso calc R 1 . .
    S S1 0.45658(6) 0.99467(5) 0.69417(5) 0.01723(13) Uani d . 1 . .
    S S2 0.29091(6) 1.18145(5) 0.89699(5) 0.02035(14) Uani d . 1 . .
    S S3 0.96766(6) 0.58056(5) 0.75349(5) 0.01822(14) Uani d . 1 . .
    S S4 0.75141(6) 0.33016(5) 0.88177(5) 0.01945(14) Uani d . 1 . .
loop_
    _atom_site_aniso_label
    _atom_site_aniso_U_11
    _atom_site_aniso_U_22
    _atom_site_aniso_U_33
    _atom_site_aniso_U_12
    _atom_site_aniso_U_13
    _atom_site_aniso_U_23
    C1 0.0163(10) 0.0213(10) 0.0196(9) -0.0008(8) -0.0062(8) -0.0015(8)
    C2 0.0201(11) 0.0206(10) 0.0249(10) -0.0059(8) -0.0097(9) 0.0031(8)
    Na1 0.0236(5) 0.0240(5) 0.0298(5) -0.0020(3) -0.0086(4) -0.0049(4)
    Na2 0.0269(5) 0.0246(5) 0.0278(5) -0.0050(4) -0.0061(4) -0.0010(4)
    Na3 0.0352(6) 0.0290(5) 0.0592(7) -0.0041(4) -0.0151(5) 0.0090(5)
    Na4 0.0222(5) 0.0225(4) 0.0275(4) -0.0026(3) -0.0064(4) -0.0035(3)
    O1 0.0236(8) 0.0227(8) 0.0298(8) 0.0048(6) -0.0047(6) -0.0026(6)
    O2 0.0333(9) 0.0226(8) 0.0217(8) 0.0005(7) -0.0009(7) 0.0034(6)
    O3 0.0179(8) 0.0449(10) 0.0253(8) -0.0059(7) -0.0055(6) -0.0102(7)
    O4 0.0336(10) 0.0408(10) 0.0289(9) -0.0089(8) -0.0056(7) -0.0161(8)
    O5 0.0451(11) 0.0193(8) 0.0410(10) 0.0027(7) -0.0139(8) 0.0013(7)
    O6 0.0177(8) 0.0302(9) 0.0412(9) -0.0024(7) -0.0055(7) -0.0149(7)
    O7 0.0199(8) 0.0258(8) 0.0296(8) 0.0012(6) -0.0064(6) 0.0031(6)
    O8 0.0241(8) 0.0224(8) 0.0401(9) -0.0078(6) -0.0080(7) -0.0050(7)
    O9 0.0320(9) 0.0296(9) 0.0299(9) -0.0016(7) 0.0049(7) -0.0088(7)
    O10 0.0195(8) 0.0249(9) 0.0626(12) -0.0013(7) -0.0085(8) -0.0010(8)
    O11 0.0371(10) 0.0292(9) 0.0376(9) -0.0137(8) -0.0151(8) 0.0151(7)
    O12 0.0471(11) 0.0332(10) 0.0309(9) -0.0113(8) -0.0073(8) -0.0097(7)
    O13 0.0273(9) 0.0237(8) 0.0458(10) -0.0008(7) -0.0128(8) -0.0051(7)
    O14 0.0411(11) 0.0366(10) 0.0339(9) 0.0084(8) -0.0144(8) -0.0096(8)
    O15 0.0280(9) 0.0371(10) 0.0331(9) 0.0018(7) -0.0063(7) 0.0011(7)
    O16 0.0296(9) 0.0405(10) 0.0330(9) -0.0025(8) -0.0060(7) 0.0020(8)
    O17 0.0318(9) 0.0290(9) 0.0328(9) -0.0004(7) -0.0097(7) -0.0061(7)
    S1 0.0149(3) 0.0180(3) 0.0175(2) -0.00013(19) -0.00291(19) -0.00080(19)
    S2 0.0192(3) 0.0183(3) 0.0247(3) -0.0022(2) -0.0057(2) -0.0062(2)
    S3 0.0165(3) 0.0157(3) 0.0210(3) -0.00201(19) -0.00272(19) -0.00110(19)
    S4 0.0192(3) 0.0153(3) 0.0240(3) -0.00369(19) -0.0073(2) 0.00080(19)
_geom_special_details
;
 All esds (except the esd in the dihedral angle between two l.s. planes)
 are estimated using the full covariance matrix.  The cell esds are taken
 into account individually in the estimation of esds in distances, angles
 and torsion angles; correlations between esds in cell parameters are only
 used when they are defined by crystal symmetry.  An approximate (isotropic)
 treatment of cell esds is used for estimating esds involving l.s. planes.
;
loop_
    _geom_bond_atom_site_label_1
    _geom_bond_atom_site_label_2
    _geom_bond_site_symmetry_2
    _geom_bond_distance
    _geom_bond_publ_flag
    C1 S2 . 1.783(2) ?
    C1 S1 . 1.785(2) ?
    C1 H1A . 0.9700 ?
    C1 H1B . 0.9700 ?
    C2 S4 . 1.780(2) ?
    C2 S3 . 1.785(2) ?
    C2 H2A . 0.9700 ?
    C2 H2B . 0.9700 ?
    Na1 O4 2_677 2.3382(19) ?
    Na1 O13 . 2.3644(19) ?
    Na1 O10 . 2.3709(19) ?
    Na1 O7 . 2.4260(18) ?
    Na1 O10 2_667 2.552(2) ?
    Na1 O1 . 2.5607(18) ?
    Na1 O11 2_667 2.913(2) ?
    Na1 S4 2_667 3.2699(10) ?
    Na1 Na3 . 3.6898(15) ?
    Na1 Na2 . 3.7975(13) ?
    Na1 Na1 2_667 3.8822(18) ?
    Na2 O14 . 2.3389(19) ?
    Na2 O17 1_655 2.3816(19) ?
    Na2 O15 . 2.3866(19) ?
    Na2 O7 . 2.3893(18) ?
    Na2 O15 2_776 2.4057(19) ?
    Na2 O1 . 2.4623(18) ?
    Na2 Na2 2_776 3.5152(18) ?
    Na2 Na3 . 3.6688(15) ?
    Na2 Na4 1_655 4.1000(13) ?
    Na3 O2 2_676 2.3339(18) ?
    Na3 O13 . 2.420(2) ?
    Na3 O16 2_666 2.465(2) ?
    Na3 O16 . 2.479(2) ?
    Na3 O14 . 2.486(2) ?
    Na3 O1 . 2.856(2) ?
    Na3 Na3 2_666 3.683(2) ?
    Na4 O3 . 2.3635(18) ?
    Na4 O8 1_455 2.3763(18) ?
    Na4 O6 . 2.3816(18) ?
    Na4 O17 . 2.3942(19) ?
    Na4 O11 2_667 2.3972(19) ?
    Na4 O6 2_577 2.4881(18) ?
    Na4 Na4 2_577 3.6050(17) ?
    Na4 Na2 1_455 4.1000(13) ?
    O1 S1 . 1.4562(16) ?
    O2 S1 . 1.4398(16) ?
    O2 Na3 2_676 2.3339(18) ?
    O3 S1 . 1.4512(16) ?
    O4 S2 . 1.4528(17) ?
    O4 Na1 2_677 2.3382(19) ?
    O5 S2 . 1.4437(18) ?
    O6 S2 . 1.4577(17) ?
    O6 Na4 2_577 2.4881(18) ?
    O7 S3 . 1.4492(16) ?
    O8 S3 . 1.4569(16) ?
    O8 Na4 1_655 2.3763(18) ?
    O9 S3 . 1.4460(16) ?
    O10 S4 . 1.4432(17) ?
    O10 Na1 2_667 2.552(2) ?
    O11 S4 . 1.4515(17) ?
    O11 Na4 2_667 2.3972(19) ?
    O11 Na1 2_667 2.913(2) ?
    O12 S4 . 1.4462(17) ?
    O13 H13A . 0.9700 ?
    O13 H13B . 0.9700 ?
    O14 H14A . 0.9700 ?
    O14 H14B . 0.9700 ?
    O15 Na2 2_776 2.4057(19) ?
    O15 H15A . 0.9700 ?
    O15 H15B . 0.9700 ?
    O16 Na3 2_666 2.465(2) ?
    O16 H16A . 0.9700 ?
    O16 H16B . 0.9700 ?
    O17 Na2 1_455 2.3816(19) ?
    O17 H17A . 0.9700 ?
    O17 H17B . 0.9700 ?
    S4 Na1 2_667 3.2699(10) ?
loop_
    _geom_angle_atom_site_label_1
    _geom_angle_atom_site_label_2
    _geom_angle_atom_site_label_3
    _geom_angle_site_symmetry_1
    _geom_angle_site_symmetry_3
    _geom_angle
    _geom_angle_publ_flag
    S2 C1 S1 . . 117.32(11) ?
    S2 C1 H1A . . 108.0 ?
    S1 C1 H1A . . 108.0 ?
    S2 C1 H1B . . 108.0 ?
    S1 C1 H1B . . 108.0 ?
    H1A C1 H1B . . 107.2 ?
    S4 C2 S3 . . 117.32(12) ?
    S4 C2 H2A . . 108.0 ?
    S3 C2 H2A . . 108.0 ?
    S4 C2 H2B . . 108.0 ?
    S3 C2 H2B . . 108.0 ?
    H2A C2 H2B . . 107.2 ?
    O4 Na1 O13 2_677 . 166.18(8) ?
    O4 Na1 O10 2_677 . 111.23(8) ?
    O13 Na1 O10 . . 82.42(7) ?
    O4 Na1 O7 2_677 . 80.23(6) ?
    O13 Na1 O7 . . 105.45(7) ?
    O10 Na1 O7 . . 78.58(6) ?
    O4 Na1 O10 2_677 2_667 81.40(7) ?
    O13 Na1 O10 . 2_667 100.65(7) ?
    O10 Na1 O10 . 2_667 75.97(7) ?
    O7 Na1 O10 . 2_667 140.45(7) ?
    O4 Na1 O1 2_677 . 91.18(7) ?
    O13 Na1 O1 . . 78.18(6) ?
    O10 Na1 O1 . . 142.97(7) ?
    O7 Na1 O1 . . 76.66(6) ?
    O10 Na1 O1 2_667 . 138.45(6) ?
    O4 Na1 O11 2_677 2_667 88.36(6) ?
    O13 Na1 O11 . 2_667 82.51(6) ?
    O10 Na1 O11 . 2_667 120.57(6) ?
    O7 Na1 O11 . 2_667 160.46(6) ?
    O10 Na1 O11 2_667 2_667 51.33(5) ?
    O1 Na1 O11 . 2_667 87.86(5) ?
    O4 Na1 S4 2_677 2_667 85.44(5) ?
    O13 Na1 S4 . 2_667 90.84(5) ?
    O10 Na1 S4 . 2_667 97.33(5) ?
    O7 Na1 S4 . 2_667 162.36(5) ?
    O10 Na1 S4 2_667 2_667 25.03(4) ?
    O1 Na1 S4 . 2_667 114.07(5) ?
    O11 Na1 S4 2_667 2_667 26.35(3) ?
    O4 Na1 Na3 2_677 . 135.93(6) ?
    O13 Na1 Na3 . . 40.08(5) ?
    O10 Na1 Na3 . . 95.38(6) ?
    O7 Na1 Na3 . . 71.14(5) ?
    O10 Na1 Na3 2_667 . 140.70(6) ?
    O1 Na1 Na3 . . 50.52(4) ?
    O11 Na1 Na3 2_667 . 108.04(5) ?
    S4 Na1 Na3 2_667 . 126.48(3) ?
    O4 Na1 Na2 2_677 . 78.15(5) ?
    O13 Na1 Na2 . . 98.51(5) ?
    O10 Na1 Na2 . . 114.45(6) ?
    O7 Na1 Na2 . . 37.60(4) ?
    O10 Na1 Na2 2_667 . 159.32(5) ?
    O1 Na1 Na2 . . 39.92(4) ?
    O11 Na1 Na2 2_667 . 124.52(4) ?
    S4 Na1 Na2 2_667 . 147.72(3) ?
    Na3 Na1 Na2 . . 58.66(3) ?
    O4 Na1 Na1 2_677 2_667 97.06(6) ?
    O13 Na1 Na1 . 2_667 92.35(5) ?
    O10 Na1 Na1 . 2_667 39.63(5) ?
    O7 Na1 Na1 . 2_667 112.71(5) ?
    O10 Na1 Na1 2_667 2_667 36.33(4) ?
    O1 Na1 Na1 . 2_667 168.41(6) ?
    O11 Na1 Na1 2_667 2_667 84.25(4) ?
    S4 Na1 Na1 2_667 2_667 58.81(2) ?
    Na3 Na1 Na1 . 2_667 124.47(4) ?
    Na2 Na1 Na1 . 2_667 150.21(4) ?
    O14 Na2 O17 . 1_655 174.53(8) ?
    O14 Na2 O15 . . 94.48(7) ?
    O17 Na2 O15 1_655 . 87.48(7) ?
    O14 Na2 O7 . . 88.36(7) ?
    O17 Na2 O7 1_655 . 86.24(6) ?
    O15 Na2 O7 . . 101.40(7) ?
    O14 Na2 O15 . 2_776 99.06(7) ?
    O17 Na2 O15 1_655 2_776 86.17(7) ?
    O15 Na2 O15 . 2_776 85.64(7) ?
    O7 Na2 O15 . 2_776 169.40(7) ?
    O14 Na2 O1 . . 91.38(7) ?
    O17 Na2 O1 1_655 . 86.73(6) ?
    O15 Na2 O1 . . 174.12(7) ?
    O7 Na2 O1 . . 79.24(6) ?
    O15 Na2 O1 2_776 . 92.95(6) ?
    O14 Na2 Na2 . 2_776 99.26(6) ?
    O17 Na2 Na2 1_655 2_776 85.67(6) ?
    O15 Na2 Na2 . 2_776 43.03(5) ?
    O7 Na2 Na2 . 2_776 143.79(6) ?
    O15 Na2 Na2 2_776 2_776 42.61(5) ?
    O1 Na2 Na2 . 2_776 135.28(6) ?
    O14 Na2 Na3 . . 42.03(5) ?
    O17 Na2 Na3 1_655 . 134.64(6) ?
    O15 Na2 Na3 . . 134.80(6) ?
    O7 Na2 Na3 . . 71.87(5) ?
    O15 Na2 Na3 2_776 . 108.79(6) ?
    O1 Na2 Na3 . . 51.02(5) ?
    Na2 Na2 Na3 2_776 . 134.34(4) ?
    O14 Na2 Na1 . . 96.33(6) ?
    O17 Na2 Na1 1_655 . 78.85(5) ?
    O15 Na2 Na1 . . 137.49(5) ?
    O7 Na2 Na1 . . 38.29(4) ?
    O15 Na2 Na1 2_776 . 132.48(5) ?
    O1 Na2 Na1 . . 41.87(4) ?
    Na2 Na2 Na1 2_776 . 164.30(4) ?
    Na3 Na2 Na1 . . 59.20(3) ?
    O14 Na2 Na4 . 1_655 146.42(6) ?
    O17 Na2 Na4 1_655 1_655 30.94(5) ?
    O15 Na2 Na4 . 1_655 66.79(5) ?
    O7 Na2 Na4 . 1_655 69.72(5) ?
    O15 Na2 Na4 2_776 1_655 106.56(5) ?
    O1 Na2 Na4 . 1_655 108.29(5) ?
    Na2 Na2 Na4 2_776 1_655 85.84(3) ?
    Na3 Na2 Na4 . 1_655 139.39(3) ?
    Na1 Na2 Na4 . 1_655 82.22(3) ?
    O2 Na3 O13 2_676 . 123.40(7) ?
    O2 Na3 O16 2_676 2_666 86.03(7) ?
    O13 Na3 O16 . 2_666 85.41(7) ?
    O2 Na3 O16 2_676 . 152.16(8) ?
    O13 Na3 O16 . . 81.48(6) ?
    O16 Na3 O16 2_666 . 83.70(7) ?
    O2 Na3 O14 2_676 . 83.66(7) ?
    O13 Na3 O14 . . 134.23(8) ?
    O16 Na3 O14 2_666 . 136.85(8) ?
    O16 Na3 O14 . . 86.32(7) ?
    O2 Na3 O1 2_676 . 79.21(6) ?
    O13 Na3 O1 . . 71.68(6) ?
    O16 Na3 O1 2_666 . 138.69(7) ?
    O16 Na3 O1 . . 124.33(7) ?
    O14 Na3 O1 . . 79.74(6) ?
    O2 Na3 Na2 2_676 . 87.04(5) ?
    O13 Na3 Na2 . . 100.89(6) ?
    O16 Na3 Na2 2_666 . 172.47(6) ?
    O16 Na3 Na2 . . 101.22(6) ?
    O14 Na3 Na2 . . 39.03(5) ?
    O1 Na3 Na2 . . 42.08(4) ?
    O2 Na3 Na3 2_676 2_666 123.29(7) ?
    O13 Na3 Na3 . 2_666 81.18(5) ?
    O16 Na3 Na3 2_666 2_666 41.99(5) ?
    O16 Na3 Na3 . 2_666 41.70(5) ?
    O14 Na3 Na3 . 2_666 116.43(7) ?
    O1 Na3 Na3 . 2_666 151.94(6) ?
    Na2 Na3 Na3 . 2_666 142.60(5) ?
    O2 Na3 Na1 2_676 . 121.20(6) ?
    O13 Na3 Na1 . . 38.99(5) ?
    O16 Na3 Na1 2_666 . 124.37(6) ?
    O16 Na3 Na1 . . 85.67(5) ?
    O14 Na3 Na1 . . 96.42(5) ?
    O1 Na3 Na1 . . 43.79(4) ?
    Na2 Na3 Na1 . . 62.14(3) ?
    Na3 Na3 Na1 2_666 . 109.09(4) ?
    O3 Na4 O8 . 1_455 88.53(6) ?
    O3 Na4 O6 . . 78.83(6) ?
    O8 Na4 O6 1_455 . 167.28(7) ?
    O3 Na4 O17 . . 95.65(7) ?
    O8 Na4 O17 1_455 . 87.86(6) ?
    O6 Na4 O17 . . 92.01(6) ?
    O3 Na4 O11 . 2_667 90.43(7) ?
    O8 Na4 O11 1_455 2_667 92.18(7) ?
    O6 Na4 O11 . 2_667 89.29(7) ?
    O17 Na4 O11 . 2_667 173.92(7) ?
    O3 Na4 O6 . 2_577 163.22(7) ?
    O8 Na4 O6 1_455 2_577 108.07(6) ?
    O6 Na4 O6 . 2_577 84.51(6) ?
    O17 Na4 O6 . 2_577 82.85(6) ?
    O11 Na4 O6 2_667 2_577 91.36(7) ?
    O3 Na4 Na4 . 2_577 122.20(6) ?
    O8 Na4 Na4 1_455 2_577 149.15(6) ?
    O6 Na4 Na4 . 2_577 43.39(4) ?
    O17 Na4 Na4 . 2_577 86.40(5) ?
    O11 Na4 Na4 2_667 2_577 90.47(6) ?
    O6 Na4 Na4 2_577 2_577 41.12(4) ?
    O3 Na4 Na2 . 1_455 81.93(5) ?
    O8 Na4 Na2 1_455 1_455 60.20(5) ?
    O6 Na4 Na2 . 1_455 115.90(5) ?
    O17 Na4 Na2 . 1_455 30.76(4) ?
    O11 Na4 Na2 2_667 1_455 151.34(6) ?
    O6 Na4 Na2 2_577 1_455 103.86(5) ?
    Na4 Na4 Na2 2_577 1_455 117.00(4) ?
    S1 O1 Na2 . . 131.01(10) ?
    S1 O1 Na1 . . 125.55(9) ?
    Na2 O1 Na1 . . 98.21(6) ?
    S1 O1 Na3 . . 114.45(9) ?
    Na2 O1 Na3 . . 86.90(5) ?
    Na1 O1 Na3 . . 85.68(5) ?
    S1 O2 Na3 . 2_676 148.85(11) ?
    S1 O3 Na4 . . 131.30(9) ?
    S2 O4 Na1 . 2_677 150.62(11) ?
    S2 O6 Na4 . . 130.70(10) ?
    S2 O6 Na4 . 2_577 123.77(9) ?
    Na4 O6 Na4 . 2_577 95.49(6) ?
    S3 O7 Na2 . . 116.86(9) ?
    S3 O7 Na1 . . 134.13(9) ?
    Na2 O7 Na1 . . 104.11(6) ?
    S3 O8 Na4 . 1_655 144.64(11) ?
    S4 O10 Na1 . . 135.88(11) ?
    S4 O10 Na1 . 2_667 106.52(10) ?
    Na1 O10 Na1 . 2_667 104.03(7) ?
    S4 O11 Na4 . 2_667 136.83(11) ?
    S4 O11 Na1 . 2_667 90.67(9) ?
    Na4 O11 Na1 2_667 2_667 117.01(7) ?
    Na1 O13 Na3 . . 100.93(7) ?
    Na1 O13 H13A . . 111.6 ?
    Na3 O13 H13A . . 111.6 ?
    Na1 O13 H13B . . 111.6 ?
    Na3 O13 H13B . . 111.6 ?
    H13A O13 H13B . . 109.4 ?
    Na2 O14 Na3 . . 98.94(7) ?
    Na2 O14 H14A . . 112.0 ?
    Na3 O14 H14A . . 112.0 ?
    Na2 O14 H14B . . 112.0 ?
    Na3 O14 H14B . . 112.0 ?
    H14A O14 H14B . . 109.7 ?
    Na2 O15 Na2 . 2_776 94.36(7) ?
    Na2 O15 H15A . . 112.9 ?
    Na2 O15 H15A 2_776 . 112.9 ?
    Na2 O15 H15B . . 112.9 ?
    Na2 O15 H15B 2_776 . 112.9 ?
    H15A O15 H15B . . 110.3 ?
    Na3 O16 Na3 2_666 . 96.30(7) ?
    Na3 O16 H16A 2_666 . 112.5 ?
    Na3 O16 H16A . . 112.5 ?
    Na3 O16 H16B 2_666 . 112.5 ?
    Na3 O16 H16B . . 112.5 ?
    H16A O16 H16B . . 110.0 ?
    Na2 O17 Na4 1_455 . 118.30(8) ?
    Na2 O17 H17A 1_455 . 107.7 ?
    Na4 O17 H17A . . 107.7 ?
    Na2 O17 H17B 1_455 . 107.7 ?
    Na4 O17 H17B . . 107.7 ?
    H17A O17 H17B . . 107.1 ?
    O2 S1 O3 . . 113.99(10) ?
    O2 S1 O1 . . 113.19(9) ?
    O3 S1 O1 . . 112.55(10) ?
    O2 S1 C1 . . 106.32(10) ?
    O3 S1 C1 . . 106.12(9) ?
    O1 S1 C1 . . 103.62(10) ?
    O5 S2 O4 . . 114.42(11) ?
    O5 S2 O6 . . 112.59(11) ?
    O4 S2 O6 . . 111.20(10) ?
    O5 S2 C1 . . 107.49(10) ?
    O4 S2 C1 . . 102.79(10) ?
    O6 S2 C1 . . 107.57(10) ?
    O9 S3 O7 . . 113.00(10) ?
    O9 S3 O8 . . 112.97(10) ?
    O7 S3 O8 . . 112.99(10) ?
    O9 S3 C2 . . 106.55(10) ?
    O7 S3 C2 . . 107.55(10) ?
    O8 S3 C2 . . 102.91(10) ?
    O10 S4 O12 . . 113.60(12) ?
    O10 S4 O11 . . 111.27(11) ?
    O12 S4 O11 . . 113.07(11) ?
    O10 S4 C2 . . 106.45(10) ?
    O12 S4 C2 . . 107.98(11) ?
    O11 S4 C2 . . 103.70(10) ?
    O10 S4 Na1 . 2_667 48.45(8) ?
    O12 S4 Na1 . 2_667 137.74(8) ?
    O11 S4 Na1 . 2_667 62.98(8) ?
    C2 S4 Na1 . 2_667 113.81(8) ?
loop_
    _geom_hbond_atom_site_label_D
    _geom_hbond_atom_site_label_H
    _geom_hbond_atom_site_label_A
    _geom_hbond_site_symmetry_A
    _geom_hbond_distance_DH
    _geom_hbond_distance_HA
    _geom_hbond_distance_DA
    _geom_hbond_angle_DHA
    _geom_hbond_publ_flag
    O13 H13A O8 1_455 0.97 1.93 2.868(2) 162.8 yes
    O13 H13B O5 1_545 0.97 1.87 2.824(2) 166.1 yes
    O14 H14A O9 2_766 0.97 2.00 2.871(2) 148.2 yes
    O15 H15B O3 1_655 0.97 1.97 2.877(2) 154.8 yes
    O16 H16A O9 2_766 0.97 1.87 2.794(2) 157.8 yes
    O16 H16B O12 . 0.97 2.18 3.034(3) 146.6 yes
    O17 H17A O4 2_577 0.97 2.17 2.879(3) 128.9 yes
    O17 H17B O12 1_465 0.97 2.10 2.918(3) 140.9 yes
