# Supplementary material for: Poly[penta-μ-aqua-μ6-methyl­ene­disulfonato-μ5-methyl­enedisulfonato-tetra­sodium(I)]
Source: Acta Crystallogr Sect E Struct Rep Online. 2008 May 17;64(Pt 6):m815. doi: 10.1107/S1600536808014037 (PMC2961516; doi:10.1107/S1600536808014037)
Supplement: Supplementary file 2 [file e-64-0m815-Isup2.hkl]

# 
# h,k,l, Fc-squared, Fo-squared, sigma(Fo-squared) and status flag 
# 
data_I
_shelx_title ' 1 in P-1' 
_shelx_refln_list_code          4 
_shelx_F_calc_maximum      119.42 
_exptl_crystal_F_000       540.00 
_reflns_d_resolution_high  0.8107 
 
loop_ 
 _symmetry_equiv_pos_as_xyz 
 'x, y, z' 
 '-x, -y, -z' 
 
_cell_length_a     8.7758 
_cell_length_b     9.5339 
_cell_length_c    10.7878 
_cell_angle_alpha  81.425 
_cell_angle_beta   74.545 
_cell_angle_gamma  87.227 
 
_shelx_F_squared_multiplier     1.000 
 
loop_ 
 _refln_index_h 
 _refln_index_k 
 _refln_index_l 
 _refln_F_squared_calc 
 _refln_F_squared_meas 
 _refln_F_squared_sigma 
 _refln_observed_status 
   1   0   0      218.35      247.51      4.09 o 
   2   0   0       95.46       89.16      4.48 o 
   3   0   0      841.22      923.92     12.44 o 
   4   0   0        7.59        4.09      0.60 o 
   5   0   0     1079.69     1107.23     18.18 o 
   6   0   0      325.64      306.61      7.05 o 
   7   0   0     1125.32     1138.71     38.10 o 
   9   0   0        1.70        1.82      1.87 o 
  10   0   0      363.86      343.78     18.90 o 
 -10   1   0       88.10       86.71      6.13 o 
  -9   1   0       29.47       24.27      2.86 o 
  -8   1   0      257.18      284.33      7.89 o 
  -7   1   0     5137.58     5022.58     73.70 o 
  -6   1   0     1061.41     1039.51     13.49 o 
  -5   1   0     4497.90     4417.31     68.75 o 
  -4   1   0     1315.37     1422.24     16.81 o 
  -3   1   0     2380.90     2491.51     31.43 o 
  -2   1   0      958.05     1012.72     13.25 o 
  -1   1   0      337.75      274.15      4.72 o 
   0   1   0      231.95      181.29     11.87 o 
   1   1   0     2327.93     2336.80     40.73 o 
   2   1   0      242.67      244.00      4.52 o 
   3   1   0     9935.18     9431.95    125.32 o 
   4   1   0      108.65      129.96      2.99 o 
   5   1   0     1118.28     1115.86     13.86 o 
   6   1   0     2549.32     2592.89     30.01 o 
   7   1   0      380.20      396.50      6.94 o 
   8   1   0      692.79      639.01     25.55 o 
   9   1   0      269.16      273.06     15.46 o 
  10   1   0       41.55       46.44      7.62 o 
 -10   2   0       42.10       54.93      4.28 o 
  -9   2   0       56.70       47.82      5.05 o 
  -8   2   0      102.25      102.06      5.42 o 
  -7   2   0     1664.81     1603.17     35.51 o 
  -6   2   0       12.31        5.42      2.50 o 
  -5   2   0      537.00      517.44      7.44 o 
  -4   2   0      484.89      542.39      7.40 o 
  -3   2   0      158.86       77.68      1.81 o 
  -2   2   0     5149.46     5039.55     61.62 o 
  -1   2   0     3509.80     3412.40     49.28 o 
   0   2   0        7.29        2.02      0.86 o 
   1   2   0     2460.91     2332.97     28.89 o 
   2   2   0    14045.08    11770.75    361.48 o 
   3   2   0      624.00      461.13      6.97 o 
   4   2   0     1252.96     1351.90     17.69 o 
   5   2   0      665.93      648.55      9.73 o 
   6   2   0       21.75       26.38      1.66 o 
   7   2   0      934.46      862.44     16.10 o 
   8   2   0       66.91       56.75      6.81 o 
   9   2   0       58.48       57.41      7.30 o 
  10   2   0       19.23       17.19      5.28 o 
 -10   3   0        7.86       10.13      2.94 o 
  -9   3   0     1661.35     1660.14     29.48 o 
  -8   3   0       36.49       38.02      4.14 o 
  -7   3   0       34.17       43.03      3.12 o 
  -6   3   0       75.82       64.71      3.62 o 
  -5   3   0     1356.23     1453.46     17.68 o 
  -4   3   0       24.19        8.06      0.82 o 
  -3   3   0     1964.68     1995.11     22.83 o 
  -2   3   0     4062.21     4056.76     58.50 o 
  -1   3   0     7519.43     6980.81    184.74 o 
   0   3   0     1327.62     1291.22     16.74 o 
   1   3   0      417.44      333.87      5.79 o 
   2   3   0      480.84      575.87      8.21 o 
   3   3   0      367.21      418.69      6.94 o 
   4   3   0     3385.83     3442.85     38.28 o 
   5   3   0        7.54        6.40      0.87 o 
   6   3   0      812.79      840.90     15.65 o 
   7   3   0       61.79       23.16     17.61 o 
   8   3   0      490.12      464.11     10.90 o 
   9   3   0        0.00        2.62      3.15 o 
  -9   4   0       19.62       15.11      3.95 o 
  -8   4   0      805.12      783.56     16.50 o 
  -7   4   0      117.83      116.33      5.03 o 
  -6   4   0        0.67        2.57      1.20 o 
  -5   4   0      405.85      448.69      8.10 o 
  -4   4   0      684.73      680.24      9.29 o 
  -3   4   0     4148.03     4445.48     49.11 o 
  -2   4   0     2136.75     2278.31     25.93 o 
  -1   4   0      579.62      432.59      6.03 o 
   0   4   0     3075.72     3076.43     34.02 o 
   1   4   0       35.74       29.98      2.92 o 
   2   4   0       33.98       30.03      2.27 o 
   3   4   0     1707.44     1776.01     23.28 o 
   4   4   0     5636.04     5627.51     69.90 o 
   5   4   0      386.59      375.34      8.64 o 
   6   4   0      156.58      167.94      5.53 o 
   7   4   0       11.91       14.59      2.93 o 
   8   4   0       58.43       57.05      3.79 o 
  -9   5   0       66.14       67.49      5.12 o 
  -8   5   0       28.39       41.12      4.01 o 
  -7   5   0        4.58        1.56      1.41 o 
  -6   5   0      915.78      896.38     21.40 o 
  -5   5   0      284.56      257.80      7.06 o 
  -4   5   0      890.61      873.00     11.67 o 
  -3   5   0     1045.15     1150.83     14.45 o 
  -2   5   0      802.63      897.36     11.52 o 
   0   5   0      188.07      220.81      4.03 o 
   1   5   0       21.29       34.57      1.85 o 
   2   5   0     1389.07     1426.23     19.24 o 
   3   5   0     3075.51     3041.61     46.15 o 
   4   5   0       90.89       99.49      3.93 o 
   5   5   0       16.75       23.39      2.33 o 
   6   5   0      259.50      254.39      7.40 o 
   7   5   0      370.86      383.16      9.92 o 
   8   5   0        3.01        4.53      3.25 o 
  -8   6   0      338.70      374.63     10.76 o 
  -7   6   0      110.71       95.45      4.91 o 
  -6   6   0      153.75      182.71     10.75 o 
  -5   6   0      347.38      300.63      8.02 o 
  -4   6   0     1848.40     1826.81     22.31 o 
  -3   6   0      343.16      345.66      5.92 o 
  -2   6   0       97.25      102.88      3.61 o 
  -1   6   0      457.76      446.57      6.77 o 
   0   6   0      633.67      590.76      8.24 o 
   1   6   0     1437.06     1406.69     16.90 o 
   2   6   0      473.27      444.95     10.43 o 
   3   6   0      572.85      587.39     11.82 o 
   4   6   0       88.04       97.02      4.12 o 
   5   6   0      759.87      811.88     17.15 o 
   6   6   0      705.59      730.86     15.26 o 
   7   6   0      191.49      191.81      8.34 o 
   8   6   0        1.87        1.93      2.16 o 
  -8   7   0        0.73        0.01      2.94 o 
  -7   7   0       17.62       27.00      3.12 o 
  -6   7   0      154.80      174.67      6.59 o 
  -5   7   0        5.13        5.98      1.60 o 
  -4   7   0      117.08      119.99      4.73 o 
  -3   7   0       83.33       94.19      3.47 o 
  -2   7   0       24.30       23.46      2.01 o 
  -1   7   0       88.19       82.41      2.49 o 
   0   7   0      869.87      855.56     11.47 o 
   1   7   0       10.40        6.17      1.29 o 
   2   7   0     2879.04     2792.05     43.44 o 
   3   7   0      215.57      201.89      6.11 o 
   4   7   0      119.15      120.93      4.84 o 
   5   7   0       39.89       31.89      2.97 o 
   6   7   0      640.24      690.20     18.27 o 
   7   7   0       48.50       56.34      7.03 o 
   8   7   0       33.83       33.58      5.04 o 
  -7   8   0       68.52       66.35      4.69 o 
  -6   8   0      145.12      147.59      7.26 o 
  -5   8   0      336.09      306.54      8.80 o 
  -4   8   0      125.05      118.57      5.62 o 
  -3   8   0     2551.94     2490.04     29.95 o 
  -2   8   0     1794.30     1659.10     37.30 o 
  -1   8   0      236.10      224.00      6.27 o 
   0   8   0       75.57       73.90      3.58 o 
   1   8   0       15.61       23.08      2.26 o 
   2   8   0        4.50        1.67      1.15 o 
   3   8   0      861.58      842.40     29.04 o 
   4   8   0     2961.28     2937.49     58.48 o 
   5   8   0      260.86      260.20      9.90 o 
   6   8   0        0.13        1.18      2.11 o 
   7   8   0       13.49       16.24      3.51 o 
  -6   9   0       37.89       36.88      5.09 o 
  -5   9   0      509.54      471.83     14.81 o 
  -4   9   0      345.22      374.65     13.21 o 
  -3   9   0      545.43      537.49     10.16 o 
  -2   9   0      445.85      430.73      8.27 o 
  -1   9   0       24.44       28.93      2.69 o 
   0   9   0     2741.35     2627.44     41.91 o 
   1   9   0        8.76        7.62      2.08 o 
   2   9   0      142.92      145.24      8.46 o 
   3   9   0      702.68      662.76     18.74 o 
   4   9   0      632.78      640.88     18.87 o 
   5   9   0      184.02      180.47      8.67 o 
   6   9   0      221.77      237.63     10.31 o 
  -5  10   0      125.53      126.54      5.91 o 
  -4  10   0       54.45       53.09      4.86 o 
  -3  10   0      494.13      530.51     12.37 o 
  -2  10   0      425.18      418.12     10.52 o 
  -1  10   0      370.64      361.05      9.55 o 
   0  10   0      277.25      264.21      7.96 o 
   1  10   0       24.55       22.50      2.69 o 
   2  10   0        0.07        0.00      1.63 o 
   3  10   0      246.42      248.43     10.01 o 
   4  10   0      203.56      195.65      9.05 o 
   5  10   0        4.42        5.64      3.72 o 
  -3  11   0      271.91      270.02     16.41 o 
  -2  11   0       67.28       72.15      5.84 o 
  -1  11   0        1.73        3.71      1.78 o 
   0  11   0      201.63      206.63      7.32 o 
   1  11   0      235.00      258.68     10.30 o 
   2  11   0        9.92       12.46      3.08 o 
   3  11   0       42.76       31.01      6.23 o 
  -2 -11   1        8.04       11.53      3.15 o 
  -1 -11   1      196.94      211.61      9.26 o 
   0 -11   1       10.31       15.27      3.76 o 
   1 -11   1      148.00      156.42      7.55 o 
   2 -11   1       40.11       45.19      6.87 o 
   3 -11   1       47.57       41.61      6.96 o 
  -4 -10   1       51.94       56.23      5.51 o 
  -3 -10   1        3.06        4.00      2.44 o 
  -2 -10   1      139.03      140.87     12.48 o 
  -1 -10   1      410.68      407.50     13.65 o 
   0 -10   1      504.83      527.76     15.00 o 
   1 -10   1       15.50       22.09      3.48 o 
   2 -10   1        1.02        0.66      1.55 o 
   3 -10   1      284.41      292.38      8.52 o 
   4 -10   1      265.59      286.72      8.85 o 
   5 -10   1       59.09       66.55      7.13 o 
  -6  -9   1      798.09      744.27     28.82 o 
  -5  -9   1      307.23      340.23     12.53 o 
  -4  -9   1       63.30       63.28      5.38 o 
  -3  -9   1      280.83      298.46     15.33 o 
  -2  -9   1      754.63      758.20     19.13 o 
  -1  -9   1      811.85      802.41     19.61 o 
   0  -9   1      156.24      144.39      6.56 o 
   1  -9   1      371.50      375.84      9.31 o 
   3  -9   1      197.09      206.60      6.68 o 
   4  -9   1      149.24      160.48      6.10 o 
   5  -9   1       50.05       51.09      3.94 o 
   6  -9   1      109.27      124.80      5.91 o 
  -7  -8   1       22.05       27.12      7.82 o 
  -6  -8   1       28.76       36.03     10.79 o 
  -5  -8   1      551.19      512.50     15.47 o 
  -4  -8   1        9.25       14.02      2.94 o 
  -3  -8   1       59.65       62.52      4.75 o 
  -2  -8   1       51.49       55.67      3.39 o 
  -1  -8   1        0.10        0.62      1.07 o 
   0  -8   1      602.89      630.08     26.03 o 
   1  -8   1      320.40      327.16      6.02 o 
   2  -8   1      528.54      502.18     10.71 o 
   3  -8   1      179.02      202.13      4.65 o 
   4  -8   1        0.05        0.51      1.23 o 
   5  -8   1     1246.60     1227.26     22.79 o 
   6  -8   1       31.14       34.24      3.64 o 
   7  -8   1       59.65       61.45      5.67 o 
  -8  -7   1        0.05        0.85      2.46 o 
  -7  -7   1      376.79      401.51     23.94 o 
  -6  -7   1      900.63      899.26     30.74 o 
  -5  -7   1       74.60       74.63      5.43 o 
  -4  -7   1       42.27       41.66      8.77 o 
  -3  -7   1      135.32      134.25      5.51 o 
  -2  -7   1     1909.93     1818.72     29.83 o 
  -1  -7   1       11.86        7.30      1.43 o 
   0  -7   1      962.17      965.91     13.97 o 
   1  -7   1      298.30      324.31      6.05 o 
   2  -7   1        2.37        2.15      0.77 o 
   3  -7   1      236.49      216.33      4.57 o 
   4  -7   1      536.76      527.88     11.53 o 
   5  -7   1        9.26        9.97      1.93 o 
   6  -7   1      164.31      158.77      6.10 o 
   7  -7   1       24.81       19.83      2.77 o 
   8  -7   1      123.84      127.91      6.09 o 
  -8  -6   1       20.85       28.75      4.12 o 
  -7  -6   1      656.56      687.35     18.48 o 
  -6  -6   1      168.19      170.01      7.68 o 
  -5  -6   1      973.46      999.76     23.03 o 
  -4  -6   1      212.69      209.35      7.09 o 
  -3  -6   1      526.15      525.95     11.00 o 
  -2  -6   1     1584.09     1529.59     21.01 o 
  -1  -6   1      264.68      246.43      4.35 o 
   0  -6   1      333.71      343.51      6.09 o 
   1  -6   1        0.42        0.00      0.46 o 
   2  -6   1     2416.71     2432.71     28.22 o 
   3  -6   1      996.86      976.57     12.87 o 
   4  -6   1     1776.96     1659.08     27.17 o 
   5  -6   1      251.15      245.34      8.69 o 
   6  -6   1       18.98       21.62      2.58 o 
   7  -6   1      577.34      546.04     12.91 o 
   8  -6   1       74.52       88.96      5.40 o 
  -9  -5   1      397.64      441.93     14.32 o 
  -8  -5   1      697.94      687.40     18.42 o 
  -7  -5   1      367.43      362.54     24.45 o 
  -6  -5   1     1133.53     1119.15     24.92 o 
  -5  -5   1     1277.63     1318.30     23.05 o 
  -4  -5   1     4442.20     4554.98     67.97 o 
  -3  -5   1     1517.38     1605.13     21.73 o 
  -2  -5   1      267.80      306.03      4.78 o 
  -1  -5   1      457.00      472.72      6.66 o 
   0  -5   1      306.13      325.21      5.05 o 
   1  -5   1       83.93       72.13      2.05 o 
   2  -5   1     2397.33     2569.98     33.09 o 
   3  -5   1      550.82      566.38      8.05 o 
   4  -5   1      299.37      336.73      6.64 o 
   5  -5   1       11.38       18.24      2.12 o 
   6  -5   1      207.42      195.74      6.34 o 
   7  -5   1      160.37      165.25      7.84 o 
   8  -5   1        4.51        5.38      1.83 o 
   9  -5   1       20.47       20.20      3.08 o 
  -9  -4   1      231.02      229.95     12.97 o 
  -8  -4   1       55.09       56.84      4.62 o 
  -7  -4   1       31.24       38.20      3.72 o 
  -6  -4   1      383.94      402.81     11.04 o 
  -5  -4   1     1388.07     1455.38     24.51 o 
  -4  -4   1      447.31      510.00      8.45 o 
  -3  -4   1     2788.20     2600.86     29.39 o 
  -2  -4   1       29.76       25.98      1.10 o 
  -1  -4   1      218.23      275.88      4.21 o 
   0  -4   1        4.92        2.77      0.50 o 
   1  -4   1     1224.53     1093.62     21.40 o 
   2  -4   1      535.10      485.30      6.73 o 
   3  -4   1      152.40      140.94      3.60 o 
   4  -4   1     5196.93     5256.50     57.87 o 
   5  -4   1      172.69      194.19      5.70 o 
   6  -4   1       35.09       33.37      2.68 o 
   7  -4   1     1179.54     1184.42     25.34 o 
   8  -4   1        6.13        6.52      1.78 o 
   9  -4   1      144.74      133.08      5.94 o 
  -8  -3   1      210.85      232.24      8.73 o 
  -7  -3   1      460.83      479.22     10.85 o 
  -6  -3   1       38.06       27.21      2.62 o 
  -5  -3   1      730.64      653.75     10.61 o 
  -4  -3   1      511.43      554.14      7.67 o 
  -3  -3   1      133.79      104.54      2.26 o 
  -2  -3   1      555.64      687.34      9.99 o 
  -1  -3   1     3877.74     3450.26     42.73 o 
   0  -3   1     5809.79     5749.76     62.00 o 
   1  -3   1     1462.73     1565.52     33.27 o 
   2  -3   1      646.85      608.57      7.73 o 
   3  -3   1       78.87      110.60      4.36 o 
   4  -3   1      313.69      338.47      5.51 o 
   5  -3   1      520.80      505.96      8.46 o 
   6  -3   1      197.11      208.20      6.10 o 
   7  -3   1      709.41      693.91     17.65 o 
   8  -3   1       11.88       10.54      2.03 o 
   9  -3   1       94.60      109.81      5.31 o 
  10  -3   1       44.24       56.64      7.11 o 
  -8  -2   1      398.13      437.01     10.51 o 
  -6  -2   1      162.22      160.79      3.68 o 
  -5  -2   1      739.05      748.05     10.10 o 
  -4  -2   1        8.83       11.02      1.85 o 
  -3  -2   1      375.49      377.73      5.40 o 
  -2  -2   1      478.76      470.66      6.98 o 
  -1  -2   1      995.52     1066.64     13.91 o 
   0  -2   1     3585.89     3704.33     96.78 o 
   1  -2   1     3315.28     3463.10     47.96 o 
   2  -2   1     1905.56     1787.97     22.70 o 
   3  -2   1     2906.87     2902.66     36.42 o 
   4  -2   1     9037.18     8828.99    139.39 o 
   5  -2   1     1804.74     1765.25     20.69 o 
   6  -2   1     1350.49     1313.46     22.02 o 
   7  -2   1       40.66       51.75      5.34 o 
   8  -2   1       23.11       14.09      2.23 o 
   9  -2   1      419.60      442.41     14.17 o 
  10  -2   1        7.16        7.46      2.15 o 
  -9  -1   1        1.80        1.20      2.99 o 
  -8  -1   1      768.50      735.46     27.94 o 
  -7  -1   1     2154.67     2076.23     25.21 o 
  -6  -1   1      503.95      517.99      8.50 o 
  -5  -1   1       72.77       75.48      2.88 o 
  -4  -1   1     1873.37     2153.96     24.72 o 
  -3  -1   1     1111.75     1194.86     14.19 o 
  -2  -1   1    12013.75    11271.68    136.23 o 
  -1  -1   1       42.82       70.54      6.58 o 
   0  -1   1       36.46       28.78      0.99 o 
   1  -1   1     3576.38     3590.55     61.51 o 
   2  -1   1      141.10      156.80      2.68 o 
   3  -1   1      290.08      285.70      4.64 o 
   4  -1   1       10.01        7.58      1.10 o 
   5  -1   1      191.31      199.57      3.60 o 
   6  -1   1      942.87      960.43     20.94 o 
   7  -1   1     1643.38     1613.93     26.45 o 
   8  -1   1      383.61      397.35      9.64 o 
   9  -1   1        4.40        5.14      1.74 o 
  10  -1   1        0.01        2.11      2.02 o 
 -10   0   1      622.77      637.65     27.77 o 
  -9   0   1      211.00      204.91     13.26 o 
  -8   0   1      123.33      131.30      5.05 o 
  -7   0   1       53.00       61.07      2.50 o 
  -6   0   1      140.12      119.87      3.19 o 
  -5   0   1      314.07      335.93      6.68 o 
  -4   0   1      313.39      414.64      6.15 o 
  -3   0   1     2225.76     2225.78     32.67 o 
  -2   0   1      132.39      137.16      3.18 o 
  -1   0   1      271.77      318.54      5.42 o 
   0   0   1     1055.35     1103.96     19.35 o 
   1   0   1       22.67       26.80      0.79 o 
   2   0   1     9117.51     8828.46    125.72 o 
   3   0   1     4140.55     4218.67     52.79 o 
   4   0   1     3949.88     4113.04     45.11 o 
   5   0   1      290.88      257.13      4.82 o 
   6   0   1     4907.71     4499.98     56.33 o 
   7   0   1      123.37       98.15      7.73 o 
   8   0   1       29.25       37.31      3.36 o 
   9   0   1      673.25      674.34     27.82 o 
  10   0   1      120.89      117.07     10.74 o 
 -10   1   1      155.97      158.30     12.53 o 
  -9   1   1      393.01      431.39     10.92 o 
  -8   1   1       96.41       97.37      4.47 o 
  -7   1   1      238.71      231.26      6.71 o 
  -6   1   1        0.12        1.48      0.77 o 
  -5   1   1     5010.41     4779.10     89.06 o 
  -4   1   1     2355.84     2440.59     27.93 o 
  -3   1   1      765.28      859.56     10.65 o 
  -2   1   1     9112.64     8869.85    123.54 o 
  -1   1   1     2834.72     2787.66     49.40 o 
   0   1   1      340.44      344.11      5.58 o 
   1   1   1     1343.31     1460.84     21.50 o 
   2   1   1     3966.27     4094.73     74.80 o 
   3   1   1     1921.31     1740.24     22.11 o 
   4   1   1       60.03       71.48      1.99 o 
   5   1   1     1484.46     1547.68     20.71 o 
   6   1   1      102.05      113.51      3.18 o 
   7   1   1        2.78        2.93      1.07 o 
   8   1   1       38.59       43.65      6.05 o 
   9   1   1      369.33      363.35     18.64 o 
  10   1   1        4.70        5.66      3.65 o 
 -10   2   1       23.99       22.00      3.12 o 
  -9   2   1       80.34       67.41      4.29 o 
  -8   2   1      188.50      189.79     10.05 o 
  -7   2   1       76.26       76.12      3.87 o 
  -6   2   1      312.65      334.66      5.90 o 
  -5   2   1      219.46      205.37      5.50 o 
  -4   2   1      819.79      747.79      9.89 o 
  -3   2   1     2977.01     2875.02     32.16 o 
  -2   2   1     9563.55     8995.34    125.15 o 
  -1   2   1     2359.54     2198.67     24.33 o 
   0   2   1      846.52      992.22     15.05 o 
   1   2   1       26.43       20.74      0.85 o 
   2   2   1     3516.90     3694.16     53.38 o 
   3   2   1      555.58      793.87     10.86 o 
   4   2   1     3142.41     3357.64     37.13 o 
   5   2   1     3269.73     3611.82     44.56 o 
   6   2   1      483.85      475.68      8.56 o 
   7   2   1      186.98      172.99      5.33 o 
   8   2   1     1134.73     1086.87     38.03 o 
   9   2   1       87.01       76.20      8.45 o 
  10   2   1        1.97        2.70      3.61 o 
  -9   3   1      207.45      200.97      7.34 o 
  -8   3   1      851.03      855.94     17.39 o 
  -7   3   1      430.03      467.42     10.90 o 
  -6   3   1       10.28       11.94      1.73 o 
  -5   3   1       58.65       49.50      2.01 o 
  -4   3   1      596.51      569.72      8.04 o 
  -3   3   1     4570.73     4448.38     49.01 o 
  -2   3   1     2240.60     2784.80     50.53 o 
  -1   3   1      679.56      653.22      8.17 o 
   0   3   1     5524.84     5323.78     80.71 o 
   1   3   1     3557.12     3424.91     49.81 o 
   2   3   1     1104.68     1167.89     18.42 o 
   3   3   1       71.25       90.84      5.80 o 
   4   3   1       52.19       69.59      1.99 o 
   5   3   1      144.64      174.61      5.38 o 
   6   3   1       51.25       51.98      3.65 o 
   7   3   1       46.53       41.72      2.89 o 
   8   3   1      253.67      259.41     14.57 o 
   9   3   1       15.73       14.42      4.75 o 
  10   3   1      230.65      257.39     16.16 o 
  -9   4   1      111.98      113.83      5.65 o 
  -8   4   1      241.05      248.80      8.03 o 
  -7   4   1      755.91      702.31     14.77 o 
  -6   4   1      908.06      913.75     27.34 o 
  -5   4   1      259.70      267.89      5.01 o 
  -4   4   1      530.54      593.52      8.48 o 
  -3   4   1       91.59       99.54      2.90 o 
  -1   4   1     1407.50     1608.38     27.39 o 
   0   4   1       97.73      103.63      2.15 o 
   1   4   1     1464.05     1198.11     15.96 o 
   2   4   1     2127.17     2162.50     38.14 o 
   3   4   1        9.67       22.41      2.15 o 
   4   4   1       93.54      100.36      3.56 o 
   5   4   1     2915.07     3061.09     46.77 o 
   6   4   1        1.81        9.36      1.66 o 
   7   4   1     1003.22     1057.79     30.92 o 
   8   4   1      777.89      762.71     17.73 o 
   9   4   1      372.54      393.93     20.15 o 
  10   4   1       66.01       65.16      8.68 o 
  -9   5   1        0.50        1.77      2.15 o 
  -8   5   1      115.82      113.43      8.54 o 
  -7   5   1       27.55       30.08      6.11 o 
  -6   5   1     1127.32     1108.53     27.08 o 
  -5   5   1        1.86        4.90      0.95 o 
  -4   5   1      847.71      818.80     12.21 o 
  -3   5   1       61.40       66.91      3.64 o 
  -2   5   1     1722.12     1575.30     48.98 o 
  -1   5   1      420.44      462.07      8.97 o 
   0   5   1     1310.78     1404.43     16.64 o 
   1   5   1      176.64      157.74      2.90 o 
   2   5   1      674.01      673.47     11.42 o 
   3   5   1     2278.00     2334.24     39.97 o 
   4   5   1     6246.05     6350.43     93.04 o 
   5   5   1       48.70       51.91      3.07 o 
   6   5   1      532.62      514.74     13.96 o 
   7   5   1       52.17       64.50      3.90 o 
   8   5   1      198.39      204.37      7.05 o 
   9   5   1      103.54       76.48      9.15 o 
  -8   6   1       24.16       25.96      3.23 o 
  -7   6   1      158.97      153.24     10.61 o 
  -6   6   1      430.04      432.12     14.78 o 
  -5   6   1      187.55      179.21      5.93 o 
  -4   6   1       75.28       57.65      3.80 o 
  -3   6   1        6.91        7.14      1.00 o 
  -2   6   1      260.28      255.48      5.20 o 
  -1   6   1      540.34      505.23      7.46 o 
   0   6   1       52.72       48.92      1.73 o 
   1   6   1       18.47       12.15      1.16 o 
   2   6   1      212.23      189.02      6.36 o 
   3   6   1      292.65      265.80      6.79 o 
   4   6   1      778.06      735.62     14.26 o 
   5   6   1       31.42       26.83      2.51 o 
   6   6   1      112.58      115.65      4.86 o 
   7   6   1     1039.10     1138.86     21.69 o 
   8   6   1       38.09       35.44      3.50 o 
  -8   7   1      445.01      436.70     20.29 o 
  -7   7   1       31.20       41.29      4.78 o 
  -6   7   1        0.10        0.00      1.26 o 
  -5   7   1        1.47        5.36      1.57 o 
  -4   7   1      882.60      950.43     13.39 o 
  -3   7   1     1140.04     1103.17     16.53 o 
  -2   7   1       13.22       17.26      1.41 o 
  -1   7   1      900.15      847.13     11.51 o 
   0   7   1      134.16      131.14      3.58 o 
   1   7   1       20.93       17.34      1.89 o 
   2   7   1      356.94      339.93      8.17 o 
   3   7   1      189.93      163.86      7.99 o 
   4   7   1     1374.85     1343.64     23.56 o 
   5   7   1       57.32       57.72      3.63 o 
   6   7   1      616.82      607.28     13.61 o 
   7   7   1      142.94      150.03      7.74 o 
   8   7   1      236.79      242.68     13.71 o 
  -7   8   1      438.55      467.24     21.31 o 
  -6   8   1       66.84       74.17      4.64 o 
  -5   8   1       17.37       17.59      3.17 o 
  -4   8   1       31.13       34.09      4.49 o 
  -3   8   1      722.01      395.59     60.21 o 
  -2   8   1        0.39        0.64      0.75 o 
  -1   8   1      123.91      112.91      3.79 o 
   0   8   1     1038.34      969.77     22.89 o 
   1   8   1      190.71      184.14      5.85 o 
   2   8   1      145.39      142.16      5.13 o 
   3   8   1      793.05      736.94     14.90 o 
   4   8   1      670.06      676.22     14.32 o 
   5   8   1      106.96      102.64      4.92 o 
   6   8   1      170.60      170.26      8.29 o 
   7   8   1       20.37       21.49      3.72 o 
  -6   9   1       27.66       31.08      3.58 o 
  -5   9   1      543.09      525.26     12.81 o 
  -4   9   1       13.72       16.77      2.45 o 
  -3   9   1      142.00      130.87      5.99 o 
  -2   9   1       30.00       27.71      2.71 o 
  -1   9   1      843.67      862.79     16.80 o 
   0   9   1      128.04      129.48      5.04 o 
   1   9   1      308.36      306.76      8.39 o 
   2   9   1      254.97      258.43      7.65 o 
   3   9   1      312.43      298.30      9.78 o 
   4   9   1      308.24      295.60      8.68 o 
   5   9   1       25.43       24.73      4.68 o 
   6   9   1      183.75      203.53     15.35 o 
  -5  10   1      268.23      281.47     14.96 o 
  -4  10   1       15.46       13.04      2.43 o 
  -3  10   1       43.14       38.76      4.12 o 
  -2  10   1      518.52      525.94     12.27 o 
  -1  10   1      818.70      836.42     17.04 o 
   0  10   1      688.17      629.67     13.94 o 
   1  10   1      795.86      736.85     18.76 o 
   2  10   1      936.49      931.17     18.76 o 
   3  10   1       24.50       27.49      3.09 o 
   4  10   1       30.83       27.76      4.33 o 
   5  10   1      247.68      243.13     10.32 o 
  -3  11   1        2.63        0.40      3.18 o 
  -2  11   1       71.58       77.99      4.70 o 
  -1  11   1       15.42       17.25      2.63 o 
   0  11   1        5.14        6.88      3.13 o 
   1  11   1       44.13       49.30      3.90 o 
   2  11   1       11.81       11.05      2.34 o 
   3  11   1      178.60      154.56      8.06 o 
  -1 -11   2        2.92        2.16      2.31 o 
   0 -11   2        0.80        0.62      1.99 o 
   1 -11   2      465.94      518.68     20.98 o 
  -4 -10   2        0.21        0.00      2.72 o 
  -3 -10   2      112.63       99.98      6.82 o 
  -2 -10   2        0.04        0.00      1.65 o 
  -1 -10   2       38.09       42.35      5.13 o 
   0 -10   2       29.83       28.19      3.76 o 
   1 -10   2       36.31       31.12      3.64 o 
   3 -10   2        3.39        1.15      1.43 o 
   4 -10   2       22.16       25.83      5.81 o 
  -5  -9   2       29.47       34.56      4.86 o 
  -4  -9   2      220.64      233.61     10.06 o 
  -3  -9   2       82.38       76.28      5.69 o 
  -2  -9   2     1735.14     1719.02     55.78 o 
  -1  -9   2       50.32       52.59      4.45 o 
   0  -9   2      270.51      286.05     12.13 o 
   1  -9   2      243.50      260.83      7.46 o 
   2  -9   2        0.32        0.39      0.87 o 
   3  -9   2      464.21      503.44     11.60 o 
   4  -9   2      254.87      255.79      8.51 o 
   5  -9   2      350.70      362.42     10.19 o 
   6  -9   2      296.65      303.40     11.32 o 
  -6  -8   2        0.02        0.00      1.94 o 
  -5  -8   2      164.03      170.02      8.43 o 
  -4  -8   2      406.30      424.53     15.04 o 
  -3  -8   2      167.19      172.81      7.76 o 
  -2  -8   2      919.68      947.53     22.13 o 
  -1  -8   2      910.43      894.40     20.76 o 
   0  -8   2       65.61       75.20      3.60 o 
   1  -8   2     2197.74     2257.50     27.16 o 
   2  -8   2       21.63       15.62      1.46 o 
   3  -8   2        0.15        0.50      1.16 o 
   4  -8   2      253.29      236.31      7.20 o 
   5  -8   2        1.67        3.15      1.63 o 
   6  -8   2       78.65       97.39      5.14 o 
   7  -8   2      721.55      735.51     16.74 o 
  -7  -7   2       42.66       46.52      5.06 o 
  -6  -7   2      275.74      278.23     10.80 o 
  -5  -7   2        2.45        1.25      2.84 o 
  -4  -7   2     3228.00     3096.20     59.15 o 
  -3  -7   2      395.62      377.32     11.98 o 
  -2  -7   2       46.32       42.73      3.71 o 
  -1  -7   2       24.36       34.52      2.34 o 
   0  -7   2     2694.91     2694.09     31.31 o 
   1  -7   2      196.09      228.56      6.60 o 
   2  -7   2       12.45       20.56      1.50 o 
   3  -7   2      266.22      283.30      6.25 o 
   4  -7   2      937.97      970.46     21.75 o 
   5  -7   2      878.44      813.67     16.27 o 
   6  -7   2       65.24       84.02      5.68 o 
   7  -7   2       16.96       17.97      2.63 o 
   8  -7   2       77.16       74.11      4.91 o 
  -8  -6   2       43.38       49.32      5.12 o 
  -7  -6   2        3.61        0.00      2.65 o 
  -6  -6   2        0.16        2.78      3.71 o 
  -5  -6   2     2017.37     2108.99     44.14 o 
  -4  -6   2     1131.59     1070.12     24.07 o 
  -3  -6   2      151.59      168.58      6.85 o 
  -2  -6   2      596.22      565.56      9.39 o 
  -1  -6   2      236.97      201.15      4.35 o 
   0  -6   2        0.25        0.72      0.62 o 
   1  -6   2      274.51      242.51      9.43 o 
   2  -6   2      220.09      208.50      4.14 o 
   3  -6   2       22.59       24.50      2.58 o 
   4  -6   2      958.20      926.85     16.97 o 
   5  -6   2       24.04       22.04      2.41 o 
   6  -6   2        0.59        1.21      1.27 o 
   7  -6   2      331.13      345.74      9.68 o 
   8  -6   2      639.98      701.82     15.85 o 
   9  -6   2      430.55      455.44     20.57 o 
  -8  -5   2        1.85        0.69      2.12 o 
  -7  -5   2       53.63       61.23      5.46 o 
  -6  -5   2        0.11        2.94      1.94 o 
  -5  -5   2        0.22        0.00      1.24 o 
  -4  -5   2       68.11       59.07      5.88 o 
  -3  -5   2     5779.50     5688.12     71.07 o 
  -2  -5   2     5456.30     5359.19     59.01 o 
  -1  -5   2        7.89        7.70      0.94 o 
   0  -5   2      195.99      203.42      4.03 o 
   1  -5   2        1.18        0.75      0.44 o 
   2  -5   2    10020.83     9314.82    100.56 o 
   3  -5   2     1302.41     1347.51     16.49 o 
   4  -5   2       31.38       34.19      2.45 o 
   5  -5   2       55.81       57.81      3.29 o 
   6  -5   2      119.05      108.67      4.61 o 
   7  -5   2        2.79        6.67      1.72 o 
   8  -5   2      273.84      258.87      8.26 o 
   9  -5   2      367.95      389.24     20.65 o 
  -9  -4   2      881.29      909.03     23.04 o 
  -8  -4   2      284.77      312.93     11.11 o 
  -7  -4   2        0.31        1.57      1.77 o 
  -6  -4   2     1072.56     1003.45     22.66 o 
  -5  -4   2      357.31      325.23     10.06 o 
  -4  -4   2       42.64       48.78      3.02 o 
  -3  -4   2     3006.83     3092.66     34.95 o 
  -2  -4   2     2053.63     2190.36     25.09 o 
  -1  -4   2     1385.33     1482.31     17.38 o 
   0  -4   2       45.76       47.63      2.88 o 
   1  -4   2      213.61      281.01      4.42 o 
   2  -4   2      248.63      288.06      4.53 o 
   3  -4   2      171.51      126.64      2.66 o 
   4  -4   2        1.10        0.32      0.79 o 
   5  -4   2     1234.46     1182.47     20.28 o 
   6  -4   2      342.96      381.31     11.53 o 
   7  -4   2        5.62        6.74      1.74 o 
   8  -4   2      139.33      139.50      5.70 o 
   9  -4   2       55.52       56.22      4.18 o 
  -8  -3   2       77.47       73.58      5.22 o 
  -7  -3   2       39.85       33.85      3.61 o 
  -6  -3   2      862.17      904.13     16.90 o 
  -5  -3   2      980.37      931.13     12.34 o 
  -4  -3   2      252.51      282.37      4.82 o 
  -3  -3   2     1234.12     1293.83     15.61 o 
  -2  -3   2      863.83      902.19     11.13 o 
  -1  -3   2     2473.77     2393.64     26.83 o 
   0  -3   2    10569.30     9488.93    447.53 o 
   1  -3   2     8611.23     8295.33     89.20 o 
   2  -3   2      605.67      597.78      7.71 o 
   3  -3   2      285.85      266.47      4.78 o 
   4  -3   2     2457.37     2706.50     34.74 o 
   5  -3   2      749.27      720.34     13.42 o 
   6  -3   2       49.26       50.37      3.00 o 
   7  -3   2     1366.12     1343.83     28.76 o 
   8  -3   2        0.05        0.60      1.22 o 
   9  -3   2      244.49      253.68      8.06 o 
  10  -3   2        1.45        0.43      1.68 o 
  -8  -2   2       70.63       70.29     12.07 o 
  -7  -2   2     3026.22     2972.63     46.63 o 
  -6  -2   2      921.78      919.95     12.61 o 
  -5  -2   2     1125.46     1117.52     14.33 o 
  -4  -2   2       29.48       24.94      1.45 o 
  -3  -2   2     1961.92     2162.32     27.80 o 
  -2  -2   2      829.01      798.53      9.89 o 
  -1  -2   2      452.73      435.25      7.61 o 
   0  -2   2     5485.70     5252.58     71.49 o 
   1  -2   2     1354.49     1357.87     17.52 o 
   2  -2   2       42.48       46.46      1.96 o 
   3  -2   2     1313.27     1556.40     20.32 o 
   4  -2   2       66.58       50.74      2.39 o 
   5  -2   2      150.03      155.04      4.62 o 
   6  -2   2       62.45       58.24      4.10 o 
   7  -2   2     2173.76     2193.82     34.93 o 
   8  -2   2      980.56      942.48     22.51 o 
   9  -2   2       24.85       26.28      3.55 o 
  10  -2   2      495.63      488.03     23.35 o 
  -8  -1   2       79.35       80.31      3.59 o 
  -7  -1   2      100.12      104.79      4.23 o 
  -6  -1   2      647.73      587.05     11.90 o 
  -5  -1   2       72.31       80.09      3.35 o 
  -4  -1   2       76.62       47.77      2.65 o 
  -3  -1   2     1140.31     1362.94     21.54 o 
  -2  -1   2     1049.12     1095.46     14.61 o 
  -1  -1   2      567.00      593.01      7.36 o 
   0  -1   2     1200.20     1185.66     17.96 o 
   1  -1   2    14260.21    11827.88    634.15 o 
   2  -1   2     5614.20     5360.66    105.86 o 
   3  -1   2     1415.03     1457.62     22.05 o 
   4  -1   2      239.23      250.62      8.92 o 
   5  -1   2     1464.28     1416.46     19.16 o 
   6  -1   2       72.35       79.77      4.05 o 
   7  -1   2     1747.55     1711.41     27.76 o 
   8  -1   2       13.68       14.44      2.08 o 
   9  -1   2      612.14      561.05     12.66 o 
  10  -1   2        0.34        1.14      2.03 o 
  -9   0   2      155.79      170.29     12.94 o 
  -8   0   2       26.44       22.78      2.56 o 
  -7   0   2       11.09        9.09      1.32 o 
  -6   0   2      559.19      551.72     11.15 o 
  -5   0   2       84.00       78.56      2.47 o 
  -4   0   2     1809.98     1809.79     21.44 o 
  -3   0   2      651.96      589.51      8.00 o 
  -2   0   2     3552.37     3504.24     38.52 o 
  -1   0   2      270.10      308.99      5.30 o 
   0   0   2     1682.07     1726.61     25.37 o 
   1   0   2      458.55      507.85      9.51 o 
   2   0   2     1779.41     1746.08     25.70 o 
   3   0   2       44.47       34.59      1.11 o 
   4   0   2      308.00      284.13      9.12 o 
   5   0   2     3271.44     3269.99     41.34 o 
   6   0   2       79.47       91.26      3.45 o 
   7   0   2      124.49      137.09      7.12 o 
   8   0   2      903.50      859.38     16.09 o 
   9   0   2      286.61      255.65     15.28 o 
  10   0   2        3.81        0.00      2.80 o 
  -9   1   2      759.90      778.33     16.43 o 
  -8   1   2       11.99       12.59      2.15 o 
  -7   1   2     1355.50     1331.84     18.16 o 
  -6   1   2       19.61       27.96      1.76 o 
  -5   1   2       30.67       37.99      2.52 o 
  -4   1   2        0.27        0.19      0.49 o 
  -3   1   2        0.31        3.25      0.80 o 
  -2   1   2     7710.35     6978.56    168.00 o 
  -1   1   2      510.46      569.68      7.17 o 
   0   1   2     3617.88     3707.86     53.39 o 
   1   1   2     9283.45     9325.47    132.42 o 
   2   1   2     1189.67     1264.88     18.90 o 
   3   1   2     2973.17     3051.10     52.51 o 
   4   1   2      483.72      424.98      5.76 o 
   5   1   2      777.62      788.45     11.02 o 
   6   1   2      222.55      225.56      4.62 o 
   7   1   2        5.86        6.92      1.36 o 
   8   1   2     1637.72     1536.17     50.35 o 
   9   1   2      305.45      314.01     17.24 o 
  10   1   2       20.85       15.25      5.10 o 
  -9   2   2        0.14        0.88      1.46 o 
  -8   2   2       32.41       43.77      3.43 o 
  -7   2   2     1935.12     1960.86     32.19 o 
  -6   2   2      286.19      273.94      5.43 o 
  -5   2   2        6.62        3.46      1.20 o 
  -4   2   2      401.41      481.25      9.51 o 
  -3   2   2      136.14      160.44      3.20 o 
  -2   2   2      636.25      595.93      7.81 o 
  -1   2   2      963.95     1002.39     11.86 o 
   0   2   2     2937.07     2838.30     41.37 o 
   1   2   2      546.18      501.39      7.00 o 
   2   2   2      874.12      911.96     11.98 o 
   3   2   2        6.00        9.93      0.69 o 
   4   2   2    10666.79    10578.43    151.68 o 
   5   2   2      315.31      399.57      5.77 o 
   6   2   2      980.14     1007.29     16.72 o 
   7   2   2      103.50       98.07      8.22 o 
   8   2   2      782.29      742.46     29.06 o 
   9   2   2        0.89        2.15      2.91 o 
  10   2   2       34.71       44.28      7.52 o 
  -9   3   2        1.60        2.18      1.85 o 
  -8   3   2        7.18        8.34      2.00 o 
  -7   3   2      179.28      179.80      6.43 o 
  -6   3   2     2860.77     2706.36     32.09 o 
  -5   3   2     2446.07     2268.69     26.96 o 
  -4   3   2      847.53      927.06     12.18 o 
  -3   3   2     1144.46     1150.78     18.74 o 
  -2   3   2       36.71       54.23      3.84 o 
  -1   3   2      717.79      597.62      7.79 o 
   0   3   2     3170.83     3224.52     35.45 o 
   1   3   2     2032.03     1984.44     25.14 o 
   2   3   2     3764.73     3908.41     56.87 o 
   3   3   2      382.35      459.71     10.02 o 
   4   3   2        1.20        0.95      0.47 o 
   5   3   2      479.19      578.88      8.97 o 
   6   3   2     2290.42     2338.99     36.50 o 
   7   3   2     1579.16     1574.18     27.18 o 
   8   3   2       78.57       75.74      8.12 o 
   9   3   2        7.62        7.12      3.90 o 
  10   3   2       62.11       77.49      9.46 o 
  -9   4   2       86.17       95.16      5.48 o 
  -8   4   2       12.53       13.27      2.35 o 
  -7   4   2      259.74      224.72      7.23 o 
  -6   4   2        0.01        0.03      1.32 o 
  -5   4   2     2343.81     2207.18     26.44 o 
  -4   4   2      541.21      559.89      8.35 o 
  -3   4   2     4720.92     4735.29     85.98 o 
  -2   4   2      167.45      173.90      3.87 o 
  -1   4   2     1266.75     1147.19     15.79 o 
   0   4   2      599.84      626.10      8.11 o 
   1   4   2     1467.14     1558.62     20.41 o 
   2   4   2     6506.97     6831.51     83.78 o 
   3   4   2      709.47      681.02     13.98 o 
   4   4   2      121.32      130.24      4.05 o 
   5   4   2       18.41       22.73      1.99 o 
   6   4   2       21.32       16.92      1.98 o 
   7   4   2     1096.53     1133.23     20.43 o 
   8   4   2       94.70      124.12     10.36 o 
   9   4   2      152.41      191.58     13.79 o 
  10   4   2      100.43       88.94     10.39 o 
  -8   5   2      804.23      751.78     23.43 o 
  -7   5   2      159.02      161.66      6.24 o 
  -6   5   2      316.63      294.19      8.25 o 
  -5   5   2      571.59      606.46      9.35 o 
  -4   5   2     1330.74     1243.56     18.05 o 
  -3   5   2     2770.45     2702.08     40.84 o 
  -2   5   2      127.61      106.54      2.71 o 
  -1   5   2       61.07       53.86      2.06 o 
   0   5   2      610.56      586.41      7.96 o 
   1   5   2      678.34      746.96      9.52 o 
   2   5   2      273.63      259.59      5.92 o 
   3   5   2       22.34       38.68      4.63 o 
   4   5   2     1129.43     1153.34     19.67 o 
   5   5   2      181.94      223.95      8.59 o 
   6   5   2       26.94       32.26      2.64 o 
   7   5   2      825.64      825.69     16.39 o 
   8   5   2      129.03      142.05      7.18 o 
   9   5   2       86.89       82.92      9.58 o 
  -8   6   2      209.13      216.22      8.03 o 
  -7   6   2        9.73        7.80      2.02 o 
  -6   6   2      238.12      219.74      7.23 o 
  -5   6   2      550.34      548.82      9.98 o 
  -4   6   2      562.55      553.94      8.72 o 
  -3   6   2     2009.49     1914.37     25.51 o 
  -2   6   2       91.84      128.71      3.19 o 
  -1   6   2        0.48        2.60      0.68 o 
   0   6   2      106.53       87.81      2.37 o 
   1   6   2      325.36      339.47      6.92 o 
   2   6   2     1687.96     1568.37     25.58 o 
   3   6   2      571.82      544.47     11.08 o 
   4   6   2     1373.14     1317.41     22.49 o 
   5   6   2      474.06      484.39     10.76 o 
   6   6   2        9.40       13.04      2.06 o 
   7   6   2       79.71       75.65      4.86 o 
   8   6   2       56.20       60.56      4.77 o 
   9   6   2      417.06      462.31     23.39 o 
  -7   7   2        9.21        8.35      2.19 o 
  -6   7   2      111.08      118.64      6.46 o 
  -5   7   2        0.77        0.79      2.65 o 
  -4   7   2       59.56       72.49      3.18 o 
  -3   7   2      316.71      295.76      5.73 o 
  -2   7   2     2122.41     2140.56     25.73 o 
  -1   7   2       86.31       72.32      2.39 o 
   0   7   2        1.91        4.23      0.89 o 
   1   7   2      285.46      336.98      8.06 o 
   2   7   2      179.55      169.70      7.26 o 
   3   7   2       64.39       78.96      3.65 o 
   4   7   2       85.44       83.13      4.94 o 
   5   7   2     2476.26     2402.26     39.00 o 
   6   7   2       16.90       21.28      2.63 o 
   7   7   2      509.09      502.98     12.31 o 
   8   7   2       10.45        9.42      2.36 o 
  -7   8   2      126.72      156.09     11.45 o 
  -6   8   2        3.94        3.66      1.69 o 
  -5   8   2        6.71        7.65      2.47 o 
  -4   8   2      435.74      395.54      7.43 o 
  -3   8   2      140.31      146.21      6.40 o 
  -2   8   2      162.24      164.16      4.65 o 
  -1   8   2      174.50      178.03      4.14 o 
   0   8   2       27.72       33.01      2.64 o 
   1   8   2      174.96      159.20      5.40 o 
   2   8   2     1266.06     1186.64     23.79 o 
   3   8   2      974.13      940.73     22.29 o 
   4   8   2       49.59       44.23      3.25 o 
   5   8   2       13.36        8.76      1.98 o 
   6   8   2      495.76      482.67     11.93 o 
   7   8   2       61.16       68.75      4.54 o 
   8   8   2       48.20       43.41      4.92 o 
  -6   9   2        9.43       10.11      2.88 o 
  -5   9   2      708.96      719.89     22.74 o 
  -4   9   2       42.90       49.73      4.68 o 
  -3   9   2      287.95      283.90      9.94 o 
  -2   9   2      244.02      247.69      5.45 o 
  -1   9   2      316.73      292.79      9.35 o 
   0   9   2       10.18        8.86      1.77 o 
   1   9   2       50.70       48.77      4.01 o 
   2   9   2      116.53      128.02      5.22 o 
   3   9   2       45.56       42.22      3.94 o 
   4   9   2       49.74       54.71      3.74 o 
   5   9   2      556.71      557.97     13.24 o 
   6   9   2       88.31       90.58      6.33 o 
   7   9   2       99.59      114.34      9.20 o 
  -4  10   2      412.16      431.88     14.29 o 
  -3  10   2        5.14        5.94      1.91 o 
  -2  10   2      624.58      616.51     13.86 o 
  -1  10   2      187.53      187.98      6.67 o 
   0  10   2       54.11       51.80      4.29 o 
   1  10   2      558.48      576.06     23.00 o 
   2  10   2       84.62       78.73      5.08 o 
   3  10   2      573.04      530.02     20.48 o 
   4  10   2      170.60      177.08      8.35 o 
   5  10   2      138.62      132.98      7.57 o 
  -2  11   2      138.24      137.98      8.39 o 
  -1  11   2        1.58        0.77      1.58 o 
   0  11   2        0.12        1.35      1.47 o 
   1  11   2      351.83      340.78      9.96 o 
   2  11   2       10.95        9.03      3.10 o 
   3  11   2       37.74       42.97      3.89 o 
   4  11   2        8.37        3.86      3.37 o 
  -3 -10   3       24.10       30.74      8.85 o 
  -2 -10   3       76.83       92.04      6.59 o 
  -1 -10   3      787.28      810.18     21.11 o 
   0 -10   3        6.43        6.66      2.44 o 
   1 -10   3       24.23       28.97      3.62 o 
   3 -10   3      212.40      194.07      8.15 o 
   4 -10   3      398.04      403.29     12.95 o 
  -5  -9   3      360.54      377.69     19.15 o 
  -4  -9   3       11.02       11.77      4.85 o 
  -3  -9   3       51.95       68.27      9.57 o 
  -2  -9   3        2.58        2.85      2.09 o 
  -1  -9   3      108.89      122.44      6.58 o 
   0  -9   3      180.41      177.77      7.64 o 
   1  -9   3      288.19      280.94      9.62 o 
   2  -9   3      184.76      202.97     15.36 o 
   3  -9   3      355.12      353.79     11.04 o 
   4  -9   3      153.14      146.77      7.07 o 
   5  -9   3      143.14      148.30      6.14 o 
   6  -9   3      113.73      114.93      5.84 o 
  -6  -8   3      262.84      299.96     16.74 o 
  -5  -8   3        1.48        0.00      1.89 o 
  -4  -8   3      615.00      594.63     23.69 o 
  -3  -8   3      635.98      652.32     17.92 o 
  -2  -8   3       94.43       89.51      7.79 o 
  -1  -8   3      384.00      385.65     20.98 o 
   0  -8   3      450.18      441.19     12.61 o 
   1  -8   3      543.77      523.28     20.99 o 
   2  -8   3      158.04      154.75      3.96 o 
   3  -8   3      162.52      152.99      6.51 o 
   4  -8   3       59.06       58.77      5.81 o 
   5  -8   3       33.43       35.74      3.22 o 
   6  -8   3        7.88        5.75      1.81 o 
   7  -8   3       76.53       81.21      5.14 o 
  -7  -7   3      137.92      133.27     10.59 o 
  -6  -7   3      416.99      398.97     19.15 o 
  -5  -7   3      115.06      122.97      7.00 o 
  -4  -7   3      231.50      232.26      9.30 o 
  -3  -7   3       46.36       41.81      4.10 o 
  -2  -7   3      901.95      916.17     21.38 o 
  -1  -7   3      594.18      541.22      9.26 o 
   0  -7   3      144.00      135.34      3.85 o 
   1  -7   3     2499.64     2081.83     93.63 o 
   2  -7   3     4475.13     4397.70     49.62 o 
   3  -7   3     2396.68     2415.45     44.71 o 
   4  -7   3      621.91      625.77     13.08 o 
   5  -7   3     1231.23     1210.92     37.43 o 
   6  -7   3     1186.08     1154.20     21.85 o 
   7  -7   3       27.56       23.59      3.01 o 
   8  -7   3        2.39       11.29      4.15 o 
  -7  -6   3       40.12       45.95      4.94 o 
  -6  -6   3       87.65       85.86      7.41 o 
  -5  -6   3     2153.32     2122.96     43.06 o 
  -4  -6   3      339.80      342.31     11.19 o 
  -3  -6   3      133.70      137.39      8.72 o 
  -2  -6   3     2248.22     2203.70     28.76 o 
  -1  -6   3      162.12      145.80      3.78 o 
   0  -6   3     1422.92     1379.21     17.08 o 
   2  -6   3       63.26       59.12      2.13 o 
   3  -6   3      377.18      379.22      8.99 o 
   4  -6   3      140.43      144.17      7.40 o 
   5  -6   3      681.12      680.51     13.95 o 
   6  -6   3      305.84      329.68     14.29 o 
   7  -6   3      395.15      372.02     11.86 o 
   8  -6   3       37.86       43.33      3.83 o 
  -8  -5   3      144.20      134.59      7.60 o 
  -7  -5   3      180.47      192.56      8.52 o 
  -6  -5   3       10.00       10.52      2.74 o 
  -5  -5   3      105.35      101.11      8.19 o 
  -4  -5   3      321.17      323.52     24.87 o 
  -3  -5   3        0.46        0.76      0.79 o 
  -2  -5   3      120.06      171.40      5.66 o 
  -1  -5   3      223.33      217.14      4.07 o 
   1  -5   3     1049.52      996.23     12.62 o 
   2  -5   3     1563.03     1559.51     18.72 o 
   3  -5   3      862.48      922.72     20.57 o 
   4  -5   3     2169.10     2159.51     33.76 o 
   5  -5   3       35.82       27.15      2.44 o 
   6  -5   3      526.60      531.64     15.39 o 
   7  -5   3      246.35      242.20      7.53 o 
   8  -5   3       85.43       84.78      4.79 o 
   9  -5   3       78.71       86.02      5.10 o 
  -8  -4   3      536.68      543.80     16.12 o 
  -7  -4   3     1164.78     1131.67     27.29 o 
  -6  -4   3      529.11      505.15     17.74 o 
  -5  -4   3       19.40       12.93      2.59 o 
  -4  -4   3      146.99      132.02      5.54 o 
  -3  -4   3     2937.99     2924.23     36.76 o 
  -2  -4   3        6.28       36.62      1.94 o 
  -1  -4   3      415.07      432.01      6.31 o 
   0  -4   3     6980.79     7150.15    161.03 o 
   1  -4   3       21.22       14.94      1.01 o 
   2  -4   3     3931.42     3930.68     43.55 o 
   3  -4   3        7.41        5.62      0.70 o 
   4  -4   3       75.49       72.11      3.13 o 
   5  -4   3      248.02      207.26      6.30 o 
   6  -4   3      180.17      199.31      8.82 o 
   7  -4   3      507.11      476.08     11.14 o 
   8  -4   3       24.81       30.28      3.02 o 
   9  -4   3       65.36       70.60      4.53 o 
  -9  -3   3        1.23        1.80      2.34 o 
  -8  -3   3        5.95        5.22      2.36 o 
  -7  -3   3      196.15      201.54      8.33 o 
  -6  -3   3       59.16       64.18      4.54 o 
  -5  -3   3      615.42      593.14      9.79 o 
  -4  -3   3       10.27       11.37      1.26 o 
  -3  -3   3     1092.64     1131.35     15.74 o 
  -2  -3   3     4155.83     4217.24     52.41 o 
  -1  -3   3     1191.95     1243.43     19.68 o 
   0  -3   3     8752.98     9123.17    109.08 o 
   1  -3   3      284.22      402.53      5.72 o 
   2  -3   3      247.93      245.51      3.92 o 
   3  -3   3      320.11      392.00      6.48 o 
   4  -3   3     1060.72     1065.16     17.86 o 
   5  -3   3     5142.04     5133.58     74.39 o 
   6  -3   3      939.39      886.94     26.80 o 
   7  -3   3      116.99      121.73      4.84 o 
   8  -3   3       27.36       26.92      3.78 o 
   9  -3   3       26.43       25.03      2.93 o 
  10  -3   3       75.35       79.93      4.93 o 
  -8  -2   3        1.66        1.81      1.96 o 
  -7  -2   3      138.16      123.05      6.16 o 
  -6  -2   3      142.63      130.73      4.00 o 
  -5  -2   3        5.65        8.59      2.39 o 
  -4  -2   3        4.54        6.63      0.89 o 
  -3  -2   3     1907.95     1808.48     28.24 o 
  -2  -2   3       97.43       99.71      2.22 o 
  -1  -2   3     4030.15     4131.30     57.79 o 
   0  -2   3     5485.38     5145.27     85.86 o 
   1  -2   3      342.72      312.94      5.05 o 
   2  -2   3     1989.16     1957.39     25.11 o 
   3  -2   3     4298.24     4272.32     52.91 o 
   4  -2   3       56.98       57.44      5.13 o 
   5  -2   3     1365.52     1513.76     24.28 o 
   6  -2   3      564.67      522.86     10.77 o 
   7  -2   3       12.00        7.11      1.94 o 
   8  -2   3        0.81        0.00      1.30 o 
   9  -2   3       25.80       24.34      5.94 o 
  10  -2   3        4.58        4.95      2.00 o 
  -8  -1   3        2.12        1.95      1.78 o 
  -7  -1   3     1551.21     1579.08     32.72 o 
  -6  -1   3       53.21       65.44      2.59 o 
  -5  -1   3      301.08      324.06      5.82 o 
  -4  -1   3      276.70      271.89      4.90 o 
  -3  -1   3     1118.54     1042.81     13.09 o 
  -2  -1   3      118.39       87.37      3.15 o 
  -1  -1   3    10451.67     9915.21    124.22 o 
   0  -1   3      254.38      324.79      5.12 o 
   1  -1   3      290.07      331.10      5.12 o 
   2  -1   3     1588.21     1504.16     19.40 o 
   3  -1   3      208.59      399.17      7.54 o 
   4  -1   3      477.47      520.62      9.59 o 
   5  -1   3      851.04      910.03     15.57 o 
   6  -1   3       50.21       55.34      2.82 o 
   7  -1   3     2438.47     2387.97     37.20 o 
   8  -1   3      681.25      641.95     13.24 o 
   9  -1   3      293.12      269.70     12.56 o 
  10  -1   3      257.35      256.67     16.46 o 
  -9   0   3       54.25       54.63      6.57 o 
  -8   0   3      628.40      651.79     18.96 o 
  -7   0   3      178.48      189.63      4.74 o 
  -6   0   3        4.92        4.73      1.08 o 
  -5   0   3       99.41      111.83      3.13 o 
  -4   0   3      169.40      114.24      2.91 o 
  -3   0   3      148.99      165.88      3.36 o 
  -2   0   3     6320.45     6409.75     76.80 o 
  -1   0   3      225.00      268.13      4.02 o 
   0   0   3     2003.64     2127.25     23.75 o 
   1   0   3      357.12      406.73      5.95 o 
   2   0   3     8699.61     8229.88    109.08 o 
   3   0   3        0.75        0.66      0.35 o 
   4   0   3     1201.13     1235.32     18.27 o 
   5   0   3        3.01        9.35      0.88 o 
   6   0   3     1325.09     1325.88     21.58 o 
   7   0   3      484.22      443.82     16.45 o 
   8   0   3      484.43      471.34     10.39 o 
   9   0   3      230.24      198.74     13.47 o 
  10   0   3       33.65       34.70      6.71 o 
  -9   1   3       70.96       87.16      5.91 o 
  -8   1   3       35.67       32.13      3.04 o 
  -7   1   3      938.02      901.36     17.26 o 
  -6   1   3      443.77      450.31      7.74 o 
  -5   1   3       13.10       10.55      1.21 o 
  -4   1   3     1755.16     1798.66     21.68 o 
  -3   1   3       27.02       39.87      1.60 o 
  -2   1   3     1223.28     1229.49     14.78 o 
  -1   1   3     6297.63     6499.77     91.95 o 
   0   1   3    11085.99    10606.62    163.95 o 
   1   1   3      519.82      637.03      8.46 o 
   2   1   3     5448.49     5365.37     65.34 o 
   3   1   3     1263.77     1327.05     19.18 o 
   4   1   3      728.89      691.76      8.60 o 
   5   1   3       95.80       75.89      1.89 o 
   6   1   3     1017.51      999.34     16.73 o 
   7   1   3       52.95       56.91      2.90 o 
   8   1   3       23.89       29.24      5.38 o 
   9   1   3      560.01      555.77     24.85 o 
  10   1   3      209.80      200.69     14.40 o 
  -9   2   3       36.56       36.34      3.63 o 
  -8   2   3      554.28      566.71     13.10 o 
  -7   2   3     1024.40     1002.57     14.36 o 
  -6   2   3      206.77      238.48      6.82 o 
  -5   2   3     1584.80     1483.86     18.74 o 
  -4   2   3       16.40       23.88      1.47 o 
  -3   2   3        0.08        0.00      0.44 o 
  -2   2   3        2.65        3.99      0.67 o 
  -1   2   3     4331.01     3953.13     43.55 o 
   0   2   3       30.47       25.56      1.86 o 
   1   2   3    10755.44    10039.67    121.66 o 
   2   2   3     1674.26     1720.10     21.88 o 
   3   2   3     3676.41     3580.35     56.87 o 
   4   2   3     8687.77     8960.39     96.24 o 
   5   2   3       95.85      121.59      2.53 o 
   6   2   3      657.29      716.62     10.84 o 
   7   2   3       73.13       66.20      7.27 o 
   8   2   3      662.45      633.20     26.31 o 
   9   2   3      735.25      778.12     31.48 o 
  10   2   3       67.75       67.05      8.89 o 
  -9   3   3        1.85        2.25      1.85 o 
  -8   3   3        7.54        8.18      2.96 o 
  -7   3   3       14.13       18.93      2.47 o 
  -6   3   3        2.80        2.05      1.26 o 
  -5   3   3     1953.13     1864.45     30.01 o 
  -4   3   3       83.15       79.78      2.81 o 
  -3   3   3      706.65      730.36     10.02 o 
  -2   3   3       11.94       27.71      1.62 o 
  -1   3   3      981.25      973.99     12.04 o 
   0   3   3      248.90      351.14      5.09 o 
   1   3   3     5093.57     5105.14     60.67 o 
   2   3   3     2127.25     1939.75     24.76 o 
   3   3   3      212.50      157.80      6.09 o 
   4   3   3      439.03      507.71      7.74 o 
   5   3   3     1459.30     1462.68     23.48 o 
   6   3   3     2347.16     2388.32     37.03 o 
   7   3   3        5.41        2.23      2.56 o 
   8   3   3        0.92        0.00      2.27 o 
   9   3   3       25.80       21.46      5.54 o 
  10   3   3      445.77      430.57     22.56 o 
  -8   4   3      129.16      121.22      6.11 o 
  -7   4   3      111.00      115.20      7.74 o 
  -6   4   3        2.92        2.51      0.94 o 
  -5   4   3        6.98        5.26      1.14 o 
  -4   4   3     1388.55     1324.18     16.92 o 
  -3   4   3     1836.37     1830.30     22.03 o 
  -2   4   3      803.45      824.18     10.93 o 
  -1   4   3       44.55       41.50      1.56 o 
   0   4   3       34.31       50.39      1.58 o 
   1   4   3     1102.07     1255.97     14.87 o 
   2   4   3     1601.19     1698.08     22.21 o 
   3   4   3       91.52      100.97      3.36 o 
   4   4   3      269.85      239.91      6.36 o 
   5   4   3     1486.10     1471.34     24.04 o 
   6   4   3     1096.95     1067.18     18.75 o 
   7   4   3       10.92       12.32      1.94 o 
   8   4   3       37.62       34.42      6.18 o 
   9   4   3       31.42       29.99      6.49 o 
  10   4   3      222.47      231.82     16.19 o 
  -8   5   3      513.89      530.23     13.35 o 
  -7   5   3        1.52        1.27      1.51 o 
  -6   5   3       17.91       11.70      2.09 o 
  -5   5   3      506.12      507.72      8.46 o 
  -4   5   3     1021.85     1014.75     13.78 o 
  -3   5   3       93.74      108.17      3.01 o 
  -2   5   3       60.60       40.00      1.80 o 
  -1   5   3     1482.04     1408.86     17.19 o 
   0   5   3     3113.17     3149.35     35.48 o 
   1   5   3      115.13      114.74      2.53 o 
   2   5   3     4037.78     3956.50     56.34 o 
   3   5   3     1516.17     1375.18     22.61 o 
   4   5   3      237.79      300.18      7.19 o 
   5   5   3      196.54      187.98      5.53 o 
   6   5   3      111.64      126.43      4.65 o 
   7   5   3       82.33       71.19      4.57 o 
   8   5   3      141.48      166.77     12.27 o 
   9   5   3     1062.42     1092.01     41.56 o 
  -8   6   3      165.12      164.92      8.75 o 
  -7   6   3      301.90      302.53      9.34 o 
  -6   6   3      441.62      441.39     12.81 o 
  -5   6   3      315.09      287.64      5.98 o 
  -4   6   3      467.52      462.12      7.87 o 
  -3   6   3       73.41       66.35      2.64 o 
  -2   6   3      131.25      121.54      3.20 o 
  -1   6   3       63.52       59.69      2.12 o 
   0   6   3      411.47      397.38      6.29 o 
   1   6   3     1391.13     1420.16     17.20 o 
   2   6   3      126.42      129.35      4.32 o 
   3   6   3       66.52       66.09      3.13 o 
   4   6   3      130.31      136.62      6.14 o 
   5   6   3      885.74      905.08     17.49 o 
   6   6   3       35.17       34.08      2.83 o 
   7   6   3      458.35      491.81     11.54 o 
   8   6   3       19.86       20.02      3.51 o 
   9   6   3      498.16      566.72     26.87 o 
  -7   7   3        0.76        1.00      1.66 o 
  -6   7   3      118.01      107.77      5.20 o 
  -5   7   3     1091.06     1037.82     14.92 o 
  -4   7   3       31.75       31.28      2.05 o 
  -3   7   3      896.81      936.79     13.22 o 
  -2   7   3      170.34      172.84      4.13 o 
  -1   7   3      147.33      140.09      3.50 o 
   0   7   3      149.63      141.46      3.40 o 
   1   7   3       81.88       80.90      3.57 o 
   2   7   3       93.34       86.95      3.75 o 
   3   7   3        3.54       10.52      1.71 o 
   4   7   3      379.27      398.03     16.89 o 
   5   7   3      115.31      107.66      4.57 o 
   6   7   3      882.79      841.30     16.88 o 
   7   7   3      669.98      681.42     19.34 o 
   8   7   3        6.89        8.07      2.23 o 
  -6   8   3      118.82      134.82      6.11 o 
  -5   8   3       18.20       17.80      2.61 o 
  -4   8   3       17.13       19.07      1.82 o 
  -3   8   3      126.63      116.53      3.60 o 
  -2   8   3      577.94      552.96      8.98 o 
  -1   8   3     1913.46     1788.24     22.29 o 
   0   8   3     2005.91     2019.77     33.16 o 
   1   8   3       48.56       48.66      3.24 o 
   2   8   3     2151.33     2034.10     33.52 o 
   3   8   3      213.40      195.92      6.35 o 
   4   8   3      183.62      205.62     10.29 o 
   5   8   3       17.56       18.17      2.43 o 
   6   8   3        7.70        5.40      1.82 o 
   7   8   3        0.06        1.02      1.62 o 
   8   8   3      695.27      709.22     16.52 o 
  -5   9   3      193.06      202.15      7.38 o 
  -4   9   3       15.87       19.19      1.95 o 
  -3   9   3      893.90      917.69     13.65 o 
  -2   9   3      206.07      195.06      4.84 o 
  -1   9   3       44.89       38.16      3.10 o 
   0   9   3      735.64      707.98     14.81 o 
   1   9   3     1804.86     1798.25     30.73 o 
   2   9   3       68.85       60.54      3.78 o 
   3   9   3       94.98       80.43      6.92 o 
   4   9   3        5.50        6.88      1.87 o 
   5   9   3      376.74      361.37      9.98 o 
   6   9   3      730.12      736.53     16.31 o 
   7   9   3        6.66        7.04      2.35 o 
  -4  10   3       82.32       88.22      4.99 o 
  -3  10   3       38.34       46.54      3.65 o 
  -2  10   3      279.02      283.04      8.55 o 
  -1  10   3       32.48       38.86      3.78 o 
   0  10   3      652.09      639.89     14.36 o 
   1  10   3       86.78       88.98      6.35 o 
   2  10   3      426.09      399.00     10.65 o 
   3  10   3       11.87       11.00      2.31 o 
   4  10   3      213.57      207.38      7.43 o 
   5  10   3      533.17      529.14     17.08 o 
   6  10   3      193.03      173.10      8.68 o 
  -2  11   3      374.57      387.25     10.88 o 
  -1  11   3     1766.52     1744.13     33.11 o 
   0  11   3       59.94       53.79      4.11 o 
   1  11   3       12.87       12.54      3.04 o 
   2  11   3      144.05      139.28      7.56 o 
   3  11   3     1492.95     1471.89     27.70 o 
   4  11   3       49.17       56.09      5.31 o 
  -2 -10   4        0.38        4.89      3.97 o 
  -1 -10   4      865.37      958.96     24.24 o 
   0 -10   4       28.36       31.82      4.11 o 
   3 -10   4       63.76       64.56     10.37 o 
  -4  -9   4      309.22      365.20     18.55 o 
  -3  -9   4        0.04        0.00      2.03 o 
  -2  -9   4      155.36      168.26     11.55 o 
  -1  -9   4       41.10       48.28      4.72 o 
   0  -9   4        0.47        4.33      2.20 o 
   1  -9   4       93.06      111.22      5.97 o 
   2  -9   4        0.01        1.22      1.54 o 
   3  -9   4      111.19       96.33      5.52 o 
   4  -9   4       71.51       72.97      5.31 o 
   5  -9   4        0.52        2.07      1.92 o 
  -5  -8   4       79.45       81.05      9.03 o 
  -4  -8   4      129.67      142.94      7.85 o 
  -3  -8   4      754.16      779.33     20.49 o 
  -2  -8   4      773.36      777.90     27.40 o 
  -1  -8   4       44.75       42.33      4.12 o 
   0  -8   4       19.26       25.73      2.54 o 
   1  -8   4      666.57      548.35     15.21 o 
   2  -8   4      116.72      118.63      6.45 o 
   3  -8   4      463.38      483.56     20.22 o 
   4  -8   4       42.43       43.36      3.98 o 
   5  -8   4        0.12        1.66      1.43 o 
   6  -8   4      284.30      293.35      9.08 o 
   7  -8   4      297.90      323.51     12.42 o 
  -6  -7   4      132.92      124.29     11.47 o 
  -5  -7   4      146.61      128.62     10.56 o 
  -4  -7   4      866.28      880.43     22.20 o 
  -3  -7   4       65.41       63.14      5.05 o 
  -2  -7   4       18.91       12.30      2.93 o 
  -1  -7   4      143.33      149.17      4.40 o 
   0  -7   4       15.34       20.70      1.81 o 
   2  -7   4      564.84      535.79      9.34 o 
   3  -7   4      132.68      121.05      4.86 o 
   4  -7   4      388.15      392.15     26.70 o 
   5  -7   4      100.25       96.30      4.52 o 
   6  -7   4        0.19        1.27      1.36 o 
   7  -7   4        3.07        5.67      1.92 o 
   8  -7   4       67.40       72.92      8.47 o 
  -7  -6   4      113.02      116.19      7.39 o 
  -6  -6   4      634.67      610.47     17.64 o 
  -5  -6   4       63.63       60.29      5.03 o 
  -4  -6   4        5.60        4.78      2.88 o 
  -3  -6   4     1656.41     1640.35     34.09 o 
  -2  -6   4      168.99      173.31      4.49 o 
  -1  -6   4        2.69        5.70      1.35 o 
   0  -6   4      828.56      807.52     21.93 o 
   1  -6   4        0.18        0.00      0.72 o 
   2  -6   4      206.40      202.94      4.23 o 
   3  -6   4      800.02      798.13     15.45 o 
   4  -6   4     4751.11     4582.08     80.25 o 
   5  -6   4      206.80      196.43     10.60 o 
   6  -6   4        7.17        8.26      2.04 o 
   7  -6   4       62.18       56.91      4.16 o 
   8  -6   4       22.59       27.98      3.30 o 
  -7  -5   4      289.08      286.71     12.47 o 
  -6  -5   4       84.88       63.79      5.26 o 
  -5  -5   4      183.11      190.37      8.13 o 
  -4  -5   4       15.07       16.25      2.82 o 
  -3  -5   4      496.29      475.08      8.51 o 
  -2  -5   4      512.34      608.06      9.99 o 
  -1  -5   4      254.31      268.16      8.30 o 
   0  -5   4     4080.26     4155.76     58.21 o 
   1  -5   4      280.50      276.49      7.08 o 
   2  -5   4        0.01        1.50      0.65 o 
   3  -5   4      757.65      820.91     12.61 o 
   4  -5   4      632.51      614.18     12.24 o 
   5  -5   4        6.08        6.16      1.45 o 
   6  -5   4      491.50      486.97     11.25 o 
   7  -5   4      354.15      340.76     11.08 o 
   8  -5   4       49.51       59.66      4.12 o 
   9  -5   4        0.19        0.88      1.66 o 
  -8  -4   4      112.41      103.97      6.86 o 
  -7  -4   4      379.24      373.11     12.66 o 
  -6  -4   4       98.43       81.42      5.48 o 
  -5  -4   4     1690.06     1617.75     33.53 o 
  -4  -4   4      411.18      393.43      7.49 o 
  -3  -4   4      275.54      252.01      5.41 o 
  -2  -4   4        4.13        3.35      1.15 o 
  -1  -4   4     1286.57     1372.30     18.66 o 
   0  -4   4     1458.72     1593.92     19.00 o 
   1  -4   4        7.37        1.80      1.01 o 
   2  -4   4     2958.27     3114.26     35.12 o 
   3  -4   4      727.08      720.44      9.60 o 
   4  -4   4        0.11        1.52      0.93 o 
   5  -4   4        9.24        4.64      1.43 o 
   6  -4   4      982.98      950.45     18.05 o 
   7  -4   4       24.33       30.19      2.87 o 
   8  -4   4       73.67       76.32      4.83 o 
   9  -4   4        0.37        1.97      1.75 o 
  -8  -3   4      112.56      108.60      6.72 o 
  -7  -3   4      175.95      185.65     11.09 o 
  -6  -3   4        4.32        4.24      2.24 o 
  -5  -3   4     3809.49     3575.56     45.39 o 
  -4  -3   4       89.33       79.38      2.90 o 
  -3  -3   4      267.26      133.79     12.31 o 
  -2  -3   4      688.71      673.78     10.37 o 
  -1  -3   4       27.88       39.93      2.46 o 
   0  -3   4      790.91      988.51     13.70 o 
   1  -3   4      255.78      259.16      4.76 o 
   2  -3   4      740.62      894.48     12.77 o 
   3  -3   4     1075.82     1063.98     14.74 o 
   4  -3   4      176.20      184.28      5.12 o 
   5  -3   4      450.11      425.17      9.26 o 
   6  -3   4      152.33      135.19      4.83 o 
   7  -3   4      126.19      121.40      4.84 o 
   8  -3   4     1253.74     1182.08     21.68 o 
   9  -3   4        1.55        0.19      1.44 o 
  10  -3   4      196.77      194.70      7.38 o 
  -8  -2   4      754.88      767.11     20.13 o 
  -7  -2   4       32.65       35.79      3.04 o 
  -6  -2   4      127.81       87.63     14.19 o 
  -5  -2   4        3.73        0.96      1.21 o 
  -4  -2   4      641.61      614.03     10.11 o 
  -3  -2   4      399.72      461.82      9.69 o 
  -2  -2   4     2763.91     2808.25     32.20 o 
  -1  -2   4      207.80      223.59      4.88 o 
   0  -2   4       91.69       74.58      2.27 o 
   1  -2   4     1954.10     1989.68     22.67 o 
   2  -2   4      383.00      433.19      6.39 o 
   3  -2   4     1948.36     1959.51     25.45 o 
   4  -2   4      771.43      866.45     14.94 o 
   5  -2   4       16.64       18.42      1.82 o 
   6  -2   4      601.43      590.05     11.85 o 
   7  -2   4      252.80      260.91      7.18 o 
   8  -2   4     1337.04     1236.41     22.09 o 
   9  -2   4      172.83      180.88      6.49 o 
  10  -2   4      108.02      106.12      5.23 o 
  -8  -1   4       76.80       78.62      4.46 o 
  -7  -1   4      150.61      156.60      5.22 o 
  -6  -1   4        0.55        2.22      1.96 o 
  -5  -1   4      217.68      224.23      6.97 o 
  -4  -1   4      147.86      147.59      3.54 o 
  -3  -1   4      204.76      205.00      3.95 o 
  -2  -1   4     1290.85     1417.51     16.99 o 
  -1  -1   4     1610.57     1625.47     21.09 o 
   0  -1   4      575.33      421.05      6.63 o 
   1  -1   4       19.65       39.26      1.28 o 
   2  -1   4       29.40       36.82      1.43 o 
   3  -1   4      220.03      224.59      5.64 o 
   4  -1   4      215.20      239.36      5.59 o 
   5  -1   4      382.03      350.05      7.60 o 
   6  -1   4       65.36       64.80      6.35 o 
   7  -1   4       36.72       31.58      2.52 o 
   8  -1   4      176.56      154.76      5.47 o 
   9  -1   4      592.27      582.57     12.90 o 
  10  -1   4       25.06       40.32      7.30 o 
  -9   0   4       37.88       38.26      6.06 o 
  -8   0   4        0.98        3.34      1.51 o 
  -7   0   4      215.24      213.89      5.83 o 
  -6   0   4     2862.58     2801.79     36.91 o 
  -5   0   4      272.18      275.04      5.45 o 
  -4   0   4        0.74        3.39      0.82 o 
  -3   0   4        0.01        1.64      0.77 o 
  -2   0   4        6.11        0.25      0.50 o 
  -1   0   4       38.73       51.53      1.51 o 
   0   0   4       21.87       10.00      0.78 o 
   1   0   4      552.32      537.87      6.97 o 
   2   0   4      107.68      160.05      2.72 o 
   3   0   4      943.29      962.87     13.14 o 
   4   0   4       89.03       60.51      1.75 o 
   5   0   4     1383.93     1335.57     21.31 o 
   6   0   4       18.60       17.01      1.74 o 
   7   0   4      246.43      253.89     10.10 o 
   8   0   4      162.29      160.13      5.98 o 
   9   0   4      313.27      296.43     17.01 o 
  10   0   4        0.31        2.58      3.33 o 
  -9   1   4       28.23       26.34      5.68 o 
  -8   1   4       50.26       55.50      3.77 o 
  -7   1   4        0.46        4.09      2.07 o 
  -6   1   4      276.21      294.02      6.06 o 
  -5   1   4        0.28        1.39      0.81 o 
  -4   1   4      172.80      199.80      4.26 o 
  -3   1   4       72.20       66.15      2.17 o 
  -2   1   4      408.09      453.68      6.69 o 
  -1   1   4      703.46      573.62      7.73 o 
   0   1   4      407.15      450.13      6.16 o 
   1   1   4     3637.83     4100.68     44.82 o 
   2   1   4       25.43       43.23      1.29 o 
   3   1   4      153.64      177.41      4.45 o 
   4   1   4      558.73      565.56      7.30 o 
   5   1   4      786.09      805.37     11.57 o 
   6   1   4     6023.58     5797.26     83.04 o 
   7   1   4      145.92      146.64      4.60 o 
   8   1   4      682.43      647.16     26.80 o 
   9   1   4        6.56        7.65      3.79 o 
  10   1   4      300.37      308.01     18.29 o 
  -8   2   4        0.66        0.56      1.89 o 
  -7   2   4        2.45        2.60      1.16 o 
  -6   2   4      694.48      690.61     10.80 o 
  -5   2   4      261.71      236.58      5.09 o 
  -4   2   4      273.83      249.05      4.98 o 
  -3   2   4      238.40      239.54      5.66 o 
  -2   2   4     3540.86     3838.07     42.91 o 
  -1   2   4     1910.19     2171.93     24.87 o 
   0   2   4       42.43       83.25      2.02 o 
   1   2   4    13749.34    13829.93    147.98 o 
   2   2   4      185.75      174.99      2.98 o 
   3   2   4      143.66      154.92      2.74 o 
   4   2   4      128.68      118.47      2.37 o 
   5   2   4       31.07       29.60      1.24 o 
   6   2   4       11.43       15.65      1.95 o 
   7   2   4     2336.71     2277.01     69.64 o 
   8   2   4     1529.70     1484.20     50.17 o 
   9   2   4      566.09      590.19     26.51 o 
  10   2   4        2.22        2.24      3.27 o 
  -8   3   4      111.01      111.87      5.50 o 
  -7   3   4        0.93        0.52      0.95 o 
  -6   3   4     2141.63     2071.94     25.93 o 
  -5   3   4        6.02        3.61      0.99 o 
  -4   3   4      264.62      276.80      5.39 o 
  -3   3   4      781.22      804.81     11.11 o 
  -2   3   4     1882.37     2047.97     24.11 o 
  -1   3   4     5920.22     5897.58     64.51 o 
   0   3   4     1308.71     1340.55     15.98 o 
   1   3   4     1972.20     2112.02     24.03 o 
   2   3   4     3366.41     3517.09     38.81 o 
   3   3   4      207.94      241.33      3.76 o 
   4   3   4    10447.31    10207.63    109.65 o 
   5   3   4      910.12     1007.55     17.06 o 
   6   3   4      291.96      287.06      7.81 o 
   7   3   4      125.54      140.86     10.34 o 
   8   3   4      641.05      658.09     27.75 o 
   9   3   4      119.06      104.87     10.68 o 
  10   3   4      457.92      436.61     23.14 o 
  -8   4   4      252.41      253.43      8.51 o 
  -7   4   4      890.27      878.79     17.94 o 
  -6   4   4      468.99      463.95     11.11 o 
  -5   4   4     1324.46     1230.98     16.58 o 
  -4   4   4        0.48        1.29      0.76 o 
  -3   4   4     4927.63     4794.33     53.75 o 
  -2   4   4       73.13       65.70      2.23 o 
  -1   4   4      810.06      870.49     11.41 o 
   0   4   4      849.10      856.15     11.43 o 
   1   4   4      647.75      649.55      8.59 o 
   2   4   4       71.04       69.55      1.81 o 
   3   4   4      945.48     1020.15     14.17 o 
   4   4   4      176.79      160.98      4.62 o 
   5   4   4      173.16      174.96      6.53 o 
   6   4   4        0.62        0.74      1.00 o 
   7   4   4      234.04      267.74     15.15 o 
   8   4   4        0.00        0.00      2.73 o 
   9   4   4      169.22      211.38     14.93 o 
  10   4   4       10.31       16.02      5.40 o 
  -8   5   4      534.01      532.02     16.75 o 
  -7   5   4      152.65      153.82      6.31 o 
  -6   5   4        7.44        2.89      1.78 o 
  -5   5   4       92.68       93.60      3.27 o 
  -4   5   4      365.32      335.62      6.37 o 
  -3   5   4      509.46      503.66      8.09 o 
  -2   5   4     2840.65     2941.81     34.10 o 
  -1   5   4        5.93        7.96      1.00 o 
   0   5   4       36.15       44.55      1.76 o 
   1   5   4     1450.39     1337.10     16.22 o 
   2   5   4       74.49       51.88      1.83 o 
   3   5   4      588.83      567.79     11.13 o 
   4   5   4       88.76       92.85      3.91 o 
   5   5   4     1232.69     1174.28     20.32 o 
   6   5   4      349.16      408.98      9.34 o 
   7   5   4      292.67      305.36      8.07 o 
   8   5   4        0.75        3.06      3.16 o 
   9   5   4        7.12        6.50      4.44 o 
  -7   6   4      442.29      460.69     15.67 o 
  -6   6   4      346.09      342.52      9.65 o 
  -5   6   4     1567.78     1518.72     20.13 o 
  -4   6   4      202.26      214.15      5.00 o 
  -3   6   4      778.58      780.88     11.44 o 
  -2   6   4     1333.77     1359.16     17.49 o 
  -1   6   4      521.60      449.37      7.23 o 
   0   6   4     1406.61     1335.38     16.69 o 
   1   6   4       23.59       30.01      1.49 o 
   2   6   4       90.76       89.85      3.65 o 
   3   6   4       23.03       19.11      2.05 o 
   4   6   4      858.99      741.91     14.27 o 
   5   6   4     1580.50     1576.21     26.58 o 
   6   6   4      296.95      289.04      7.79 o 
   7   6   4      176.82      178.36      6.15 o 
   8   6   4      159.08      184.45     13.40 o 
   9   6   4        5.91        4.99      4.39 o 
  -7   7   4      310.73      323.57     12.48 o 
  -6   7   4        8.81        5.36      1.90 o 
  -5   7   4       42.49       47.54      2.68 o 
  -4   7   4      361.66      360.45      7.06 o 
  -3   7   4      102.37       98.83      3.26 o 
  -2   7   4      596.31      574.63      9.14 o 
  -1   7   4        7.43        6.31      1.06 o 
   0   7   4      606.23      613.93      9.13 o 
   1   7   4       46.38       48.19      3.71 o 
   2   7   4      107.82       98.95      4.10 o 
   3   7   4      793.69      777.10     15.19 o 
   4   7   4     1298.04     1221.97     21.75 o 
   5   7   4      760.43      705.00     14.41 o 
   6   7   4      626.26      598.12     13.12 o 
   7   7   4      636.92      614.57     28.33 o 
   8   7   4      142.44      149.76     11.50 o 
   9   7   4       13.28       15.28      5.86 o 
  -6   8   4        0.50        0.00      1.57 o 
  -5   8   4       66.02       67.11      3.60 o 
  -4   8   4      165.80      172.38      4.79 o 
  -3   8   4        3.60        2.94      1.27 o 
  -2   8   4      607.66      621.53      9.97 o 
  -1   8   4      712.93      695.66     10.56 o 
   0   8   4       46.89       50.77      3.29 o 
   1   8   4        0.02        0.45      1.10 o 
   2   8   4      397.91      384.32     16.03 o 
   3   8   4        1.90        1.21      1.16 o 
   4   8   4       12.99        9.28      1.85 o 
   5   8   4       19.22       14.22      2.26 o 
   6   8   4      232.60      228.86      7.43 o 
   7   8   4        4.72        2.36      1.68 o 
   8   8   4      101.44      120.56      5.92 o 
  -5   9   4      116.53      135.64      6.42 o 
  -4   9   4       62.05       68.85      3.26 o 
  -3   9   4       51.46       54.21      3.17 o 
  -2   9   4        5.67        4.89      1.41 o 
  -1   9   4       55.04       58.32      3.79 o 
   0   9   4      284.63      307.40      8.69 o 
   1   9   4        7.01        6.81      1.80 o 
   2   9   4        3.65        4.00      1.56 o 
   3   9   4     1166.49     1108.68     21.17 o 
   4   9   4      746.79      737.80     32.98 o 
   5   9   4        1.25        3.62      1.70 o 
   6   9   4      231.08      230.15      7.89 o 
   7   9   4      518.83      516.63     13.20 o 
  -4  10   4      366.75      349.56      9.55 o 
  -3  10   4      323.22      342.76      9.88 o 
  -2  10   4       10.63       16.57      2.59 o 
  -1  10   4      396.76      403.83     10.79 o 
   0  10   4       98.11       88.71      4.78 o 
   1  10   4       51.44       51.45      8.57 o 
   2  10   4       82.15       85.48      4.73 o 
   3  10   4      130.09      132.57      5.85 o 
   4  10   4      817.12      785.24     17.09 o 
   5  10   4        0.04        0.93      1.64 o 
   6  10   4      314.06      318.70     15.86 o 
  -2  11   4       71.05       52.99      4.90 o 
  -1  11   4       53.64       59.97      4.32 o 
   0  11   4      101.77      103.82      5.45 o 
   1  11   4      342.76      343.04     10.27 o 
   2  11   4      172.30      176.68      7.12 o 
   3  11   4      779.03      772.10     17.46 o 
   4  11   4      256.99      241.63     10.40 o 
   0 -10   5       63.60       72.61      8.11 o 
  -3  -9   5       78.19       79.41      6.48 o 
  -2  -9   5      634.75      666.09     18.94 o 
  -1  -9   5       45.63       49.55      4.90 o 
   0  -9   5      787.33      777.72     19.92 o 
   2  -9   5      244.16      244.00      9.02 o 
   3  -9   5        0.13        0.00      2.20 o 
   4  -9   5      213.36      189.98     17.31 o 
   5  -9   5       17.46       16.57      3.64 o 
  -4  -8   5       94.56       99.91     10.24 o 
  -3  -8   5       35.63       37.25     12.81 o 
  -2  -8   5       39.90       44.23      8.04 o 
  -1  -8   5       66.93       85.34      5.70 o 
   0  -8   5      280.89      276.12      7.70 o 
   1  -8   5       70.98       61.03      4.25 o 
   2  -8   5       91.30       77.48      4.80 o 
   3  -8   5      923.20      938.91     21.54 o 
   4  -8   5       14.72       15.24      2.84 o 
   5  -8   5       11.35       12.07      2.63 o 
   6  -8   5        2.76        4.82      3.52 o 
  -5  -7   5        0.09        2.35      2.11 o 
  -4  -7   5      188.26      176.04      8.39 o 
  -3  -7   5       48.78       49.88      6.87 o 
  -2  -7   5      273.19      268.86      9.91 o 
  -1  -7   5      257.55      250.78      6.02 o 
   0  -7   5        0.00        0.49      0.90 o 
   1  -7   5        1.24        0.88      0.94 o 
   2  -7   5     1213.58     1258.37     26.07 o 
   3  -7   5      582.60      554.89     14.35 o 
   4  -7   5       57.16       57.72      4.35 o 
   5  -7   5       84.40       85.49      5.48 o 
   6  -7   5        3.22        3.90      1.70 o 
   7  -7   5      128.03      134.91      6.12 o 
  -6  -6   5       54.29       49.77      5.17 o 
  -5  -6   5      228.26      239.27      9.90 o 
  -4  -6   5      861.59      793.10     20.31 o 
  -3  -6   5      130.70      136.80      7.53 o 
  -2  -6   5      512.01      553.76      9.89 o 
  -1  -6   5     1305.11     1292.42     28.99 o 
   0  -6   5      254.68      264.66      5.91 o 
   1  -6   5      211.78      238.90      5.50 o 
   2  -6   5      188.30      202.55      6.76 o 
   3  -6   5      262.33      251.67      8.38 o 
   4  -6   5     1588.88     1545.86     53.70 o 
   5  -6   5      537.85      495.03     18.26 o 
   6  -6   5      196.43      206.38      6.93 o 
   7  -6   5       44.45       46.67      3.74 o 
   8  -6   5        5.10        4.13      1.79 o 
  -7  -5   5       40.73       41.48      7.33 o 
  -6  -5   5       29.93       27.28      4.67 o 
  -5  -5   5       70.15       66.92      5.22 o 
  -4  -5   5        0.32        0.95      1.66 o 
  -3  -5   5      142.65      153.01      7.67 o 
  -2  -5   5      933.63      945.58     14.43 o 
  -1  -5   5      419.80      411.97      8.84 o 
   0  -5   5      148.47      167.45      4.35 o 
   1  -5   5      384.38      355.82      6.81 o 
   2  -5   5       16.16       10.62      1.31 o 
   3  -5   5      807.20      822.00     15.04 o 
   4  -5   5      254.11      239.88      6.66 o 
   5  -5   5       35.21       36.40      2.87 o 
   6  -5   5      809.44      765.52     20.94 o 
   7  -5   5      111.14      110.03      5.04 o 
   8  -5   5        0.43        0.00      1.38 o 
   9  -5   5      220.81      224.12      8.11 o 
  -7  -4   5        0.28        0.13      2.23 o 
  -6  -4   5       78.92       74.00      5.54 o 
  -5  -4   5       12.80       13.34      2.84 o 
  -4  -4   5     1096.12     1070.61     16.17 o 
  -3  -4   5     1167.26      937.19     73.11 o 
  -2  -4   5     1711.04     1674.27     22.83 o 
  -1  -4   5      126.45      111.39      3.75 o 
   0  -4   5      299.65      346.77      6.57 o 
   1  -4   5      362.26      385.05      6.97 o 
   2  -4   5     1155.00     1318.78     16.27 o 
   3  -4   5     2134.38     2202.09     33.96 o 
   4  -4   5      342.94      348.09      8.14 o 
   5  -4   5        1.02        3.20      1.21 o 
   6  -4   5      604.74      630.87     15.88 o 
   7  -4   5        2.93        1.10      1.26 o 
   8  -4   5      336.91      331.80      9.37 o 
   9  -4   5        1.90        4.42      1.84 o 
  -8  -3   5       65.69       70.27      5.92 o 
  -7  -3   5      209.80      211.35     10.30 o 
  -6  -3   5        4.95        2.83      1.95 o 
  -5  -3   5       78.82       72.83      5.58 o 
  -4  -3   5     1356.88     1290.46     28.69 o 
  -3  -3   5      482.55      487.73      8.71 o 
  -2  -3   5       52.49       41.10      2.14 o 
  -1  -3   5      421.19      478.48      8.18 o 
   0  -3   5        8.31       11.86      1.27 o 
   1  -3   5     6596.21     6350.80     79.64 o 
   2  -3   5        1.28        5.17      0.77 o 
   3  -3   5      998.62     1012.88     14.58 o 
   4  -3   5      188.04      181.93      5.22 o 
   5  -3   5      466.10      464.29     10.78 o 
   6  -3   5       15.75       17.66      2.15 o 
   7  -3   5      191.26      165.24      5.81 o 
   8  -3   5       10.20        7.82      1.84 o 
   9  -3   5      229.52      214.67      7.37 o 
  10  -3   5      371.12      401.70     13.01 o 
  -8  -2   5      146.80      155.71     11.08 o 
  -7  -2   5        3.60        1.10      1.45 o 
  -6  -2   5       36.32       39.93      2.66 o 
  -5  -2   5      277.87      277.78      6.43 o 
  -4  -2   5       33.05       33.16      3.93 o 
  -3  -2   5      261.60      263.85      5.74 o 
  -2  -2   5     1523.55     1457.76     19.98 o 
  -1  -2   5        7.53        7.17      1.07 o 
   0  -2   5     2508.31     2557.64     32.25 o 
   1  -2   5      563.90      597.24      8.07 o 
   2  -2   5      262.89      319.23      4.97 o 
   3  -2   5      174.35      183.31      3.35 o 
   4  -2   5      484.25      468.35     11.14 o 
   5  -2   5     1028.59     1017.43     17.66 o 
   6  -2   5       29.41       32.62      2.49 o 
   7  -2   5      210.58      201.05      6.23 o 
   8  -2   5       50.16       58.51      3.62 o 
   9  -2   5       79.03       79.30      4.45 o 
  10  -2   5        0.63        0.00      1.52 o 
  -8  -1   5      196.18      195.11      7.09 o 
  -7  -1   5       75.24       81.87      5.84 o 
  -6  -1   5      564.82      545.66     11.72 o 
  -5  -1   5      805.56      785.35     12.98 o 
  -4  -1   5      395.38      398.69      7.91 o 
  -3  -1   5        5.34        2.48      0.91 o 
  -2  -1   5     1374.70     1298.15     18.03 o 
  -1  -1   5       28.25       33.80      1.80 o 
   0  -1   5       19.91       25.53      1.82 o 
   1  -1   5      197.31      249.99      4.12 o 
   2  -1   5      609.72      673.19      8.74 o 
   3  -1   5       33.05       41.43      1.51 o 
   4  -1   5      873.90      850.94     14.64 o 
   5  -1   5      166.43      204.45      8.86 o 
   6  -1   5     1089.94     1097.96     18.94 o 
   7  -1   5       45.17       45.00      2.90 o 
   8  -1   5     1474.77     1419.34     24.48 o 
   9  -1   5      133.81      133.82      7.22 o 
  10  -1   5      113.28      108.59     10.79 o 
  -8   0   5       92.78       91.72      4.30 o 
  -7   0   5       30.98       35.81      3.23 o 
  -6   0   5     1116.52     1168.07     18.11 o 
  -5   0   5      240.50      255.28      6.16 o 
  -4   0   5      110.37      111.14      5.29 o 
  -3   0   5      403.69      400.59      6.56 o 
  -2   0   5      149.29      136.48      3.05 o 
  -1   0   5     2827.25     2949.63     33.36 o 
   0   0   5     3130.14     3022.10     33.95 o 
   1   0   5      705.83      643.08      8.41 o 
   2   0   5      775.93      707.40      9.02 o 
   3   0   5      290.04      241.84      4.16 o 
   4   0   5     1503.98     1529.01     20.39 o 
   5   0   5       77.97       89.02      3.29 o 
   6   0   5      437.54      441.26      9.26 o 
   7   0   5     2703.34     2534.37     39.01 o 
   8   0   5      177.05      176.59      5.73 o 
   9   0   5       98.66      108.03      9.86 o 
  10   0   5        2.19        1.11      3.30 o 
  -8   1   5       12.64       18.07      2.32 o 
  -7   1   5     1372.46     1338.63     20.59 o 
  -6   1   5       81.15       76.80      3.55 o 
  -5   1   5        4.33        3.49      2.21 o 
  -4   1   5      372.17      412.95     12.98 o 
  -3   1   5      473.21      514.00      7.92 o 
  -2   1   5       25.26       36.82      3.31 o 
  -1   1   5      132.19      123.89      2.81 o 
   0   1   5      530.92      522.30      7.26 o 
   1   1   5      203.92      231.76      3.88 o 
   2   1   5      308.16      267.30      4.21 o 
   3   1   5      699.28      697.18      8.90 o 
   4   1   5      212.64      204.61      3.49 o 
   5   1   5     1410.84     1420.51     22.44 o 
   6   1   5      116.43      111.66      3.83 o 
   7   1   5      328.83      359.30      9.80 o 
   8   1   5     1296.64     1219.82     42.85 o 
   9   1   5       15.40       12.55      4.42 o 
  10   1   5       40.57       39.21      7.42 o 
  -8   2   5       59.28       61.18      4.23 o 
  -7   2   5      260.99      269.04      6.99 o 
  -6   2   5       82.22       82.41      4.76 o 
  -5   2   5      122.64      116.15      3.54 o 
  -4   2   5      327.56      306.92      5.90 o 
  -3   2   5     2741.46     2621.82     31.07 o 
  -2   2   5     1948.24     1987.12     23.62 o 
  -1   2   5     1057.10     1142.28     14.26 o 
   0   2   5        1.35        7.90      0.83 o 
   1   2   5     1697.88     1735.64     22.13 o 
   2   2   5     1680.19     1648.32     19.14 o 
   3   2   5     3312.45     3514.74     38.93 o 
   4   2   5      144.67      151.48      2.92 o 
   5   2   5      159.17      157.20      3.07 o 
   6   2   5      110.16      128.43      5.13 o 
   7   2   5      578.64      543.96     23.28 o 
   8   2   5      658.25      628.66     26.92 o 
   9   2   5      537.24      490.82     23.68 o 
  10   2   5        7.46        4.85      3.86 o 
  -8   3   5       12.39        9.29      4.13 o 
  -7   3   5       58.73       55.25      3.76 o 
  -6   3   5      117.24      122.30      3.91 o 
  -5   3   5     1355.68     1307.54     17.59 o 
  -4   3   5     1121.82     1081.89     14.76 o 
  -3   3   5     1755.81     1684.03     20.89 o 
  -2   3   5        0.13        0.00      0.62 o 
  -1   3   5      998.62     1061.47     13.55 o 
   0   3   5     2090.64     2156.55     24.97 o 
   1   3   5       46.58       40.42      2.38 o 
   2   3   5     1656.86     1780.44     20.65 o 
   3   3   5      459.53      473.12      6.60 o 
   4   3   5      873.09      861.83     10.85 o 
   5   3   5      983.85      919.05     17.57 o 
   6   3   5       51.41       72.60      7.24 o 
   7   3   5       37.99       36.45      5.89 o 
   8   3   5       77.95       77.19      8.59 o 
   9   3   5       61.48       48.37      7.70 o 
  10   3   5     1025.07     1095.04     42.79 o 
  -8   4   5        2.78        9.04      4.10 o 
  -7   4   5       41.29       43.55      3.40 o 
  -6   4   5      857.69      828.22     12.85 o 
  -5   4   5      424.40      423.41      7.82 o 
  -4   4   5       13.03       14.32      1.55 o 
  -3   4   5      145.25      168.33      4.08 o 
  -2   4   5      404.20      437.41      7.14 o 
  -1   4   5     4018.58     3917.25     44.11 o 
   0   4   5     1083.27     1150.62     14.44 o 
   1   4   5       41.03       48.55      2.30 o 
   2   4   5      104.29       97.63      2.37 o 
   3   4   5     4845.83     4747.69     52.18 o 
   4   4   5      615.23      633.39     11.96 o 
   5   4   5       20.20       18.81      2.51 o 
   6   4   5      260.77      259.40      6.64 o 
   7   4   5      474.89      476.85     21.80 o 
   8   4   5      114.86      136.11     11.17 o 
   9   4   5      117.16      113.74     11.18 o 
  10   4   5       96.46       83.46     10.59 o 
  -7   5   5      113.57      114.30     10.64 o 
  -6   5   5      271.24      250.22      5.98 o 
  -5   5   5      305.04      316.14      6.60 o 
  -4   5   5        4.24        3.54      1.32 o 
  -3   5   5        3.64        4.48      1.03 o 
  -2   5   5     2808.91     2721.78     31.96 o 
  -1   5   5     1793.57     1778.46     21.66 o 
   0   5   5       36.29       40.61      1.81 o 
   1   5   5       14.18       16.80      1.20 o 
   2   5   5      362.43      364.34      6.49 o 
   3   5   5      830.39      850.71     28.83 o 
   4   5   5      182.68      195.84      5.57 o 
   5   5   5       19.80       10.53      1.61 o 
   6   5   5      157.40      141.24      6.64 o 
   7   5   5     1588.18     1502.04     50.39 o 
   8   5   5       13.96       24.95      5.91 o 
   9   5   5        8.57        9.01      4.75 o 
  -7   6   5       45.54       40.76      7.37 o 
  -6   6   5       13.11       10.48      2.48 o 
  -5   6   5       31.58       33.85      2.33 o 
  -4   6   5     2045.22     2020.38     25.49 o 
  -3   6   5      311.03      328.48      6.43 o 
  -2   6   5        6.12        5.00      1.42 o 
  -1   6   5      156.91      147.13      3.70 o 
   0   6   5     2437.21     2480.78     29.15 o 
   1   6   5     1924.89     1850.59     22.23 o 
   2   6   5      459.17      489.04     10.49 o 
   3   6   5        0.86        3.19      1.17 o 
   4   6   5       24.57       30.61      2.49 o 
   5   6   5      533.28      520.01     11.26 o 
   6   6   5      166.56      161.66      5.52 o 
   7   6   5      372.43      354.50      9.18 o 
   8   6   5      264.03      272.75     16.77 o 
   9   6   5       14.97       13.29      5.20 o 
  -6   7   5      256.61      269.45      8.79 o 
  -5   7   5      288.57      284.70      6.50 o 
  -4   7   5       10.30       11.81      1.60 o 
  -3   7   5       40.93       46.26      2.46 o 
  -2   7   5       52.14       52.96      2.67 o 
  -1   7   5       78.49       80.72      2.83 o 
   0   7   5      368.19      379.30      6.62 o 
   1   7   5       88.27       79.69      7.07 o 
   2   7   5        0.02        3.14      1.23 o 
   3   7   5      619.39      592.36     12.55 o 
   4   7   5       28.55       22.67      2.40 o 
   5   7   5       38.57       46.55      3.27 o 
   6   7   5       11.13       12.34      3.12 o 
   7   7   5       86.70       83.80      4.55 o 
   8   7   5      153.18      150.35     12.33 o 
  -5   8   5       10.41       10.92      1.72 o 
  -4   8   5        0.71        1.18      1.36 o 
  -3   8   5      157.76      164.19      5.99 o 
  -2   8   5     1758.70     1745.17     22.50 o 
  -1   8   5       39.63       36.54      2.18 o 
   0   8   5        2.74        2.89      1.36 o 
   1   8   5       25.86       27.61      2.72 o 
   2   8   5     2709.84     2624.44     42.33 o 
   3   8   5      431.59      402.95     10.16 o 
   4   8   5      347.22      360.80      9.49 o 
   5   8   5      238.72      231.67      7.42 o 
   6   8   5       58.56       58.76      3.95 o 
   7   8   5       73.70       79.96      5.36 o 
   8   8   5      384.80      365.18     12.92 o 
  -4   9   5      141.72      150.97      7.07 o 
  -3   9   5      602.45      614.20     10.57 o 
  -2   9   5       19.93       26.39      2.43 o 
  -1   9   5      187.08      198.72      6.94 o 
   0   9   5        8.56        6.82      1.77 o 
   1   9   5      188.74      188.69      7.97 o 
   2   9   5       38.27       42.02      3.40 o 
   3   9   5      472.69      468.54     18.81 o 
   4   9   5        0.98        0.42      1.38 o 
   5   9   5       22.23       16.02      2.52 o 
   6   9   5      582.41      561.46     13.63 o 
   7   9   5       13.02       13.80      2.71 o 
  -3  10   5       16.05       12.29      3.71 o 
  -2  10   5        8.59        6.11      1.87 o 
  -1  10   5      147.32      143.69      6.11 o 
   0  10   5      367.13      378.85     10.57 o 
   1  10   5     1151.51     1120.87     22.01 o 
   2  10   5      293.12      283.20      8.89 o 
   3  10   5       80.67       88.46      5.05 o 
   4  10   5      511.51      520.91     13.12 o 
   5  10   5      301.43      295.14      9.36 o 
  -1  11   5      201.55      215.60     11.44 o 
   0  11   5        2.43        3.73      1.86 o 
   1  11   5       39.38       42.92      3.96 o 
   2  11   5       24.48       28.24      3.45 o 
   3  11   5        0.29        1.38      2.04 o 
  -1  -9   6      240.90      279.42     11.05 o 
   0  -9   6       17.22       11.68      7.08 o 
   2  -9   6       49.28       54.01      4.59 o 
   3  -9   6      144.39      137.11      6.98 o 
   4  -9   6      170.59      172.16     14.72 o 
  -3  -8   6      527.50      521.58     16.32 o 
  -2  -8   6      149.51      124.50     17.58 o 
  -1  -8   6       39.11       55.81      7.13 o 
   0  -8   6       42.94       35.59      6.49 o 
   1  -8   6      130.23      126.51      6.15 o 
   2  -8   6       68.40       63.13      4.63 o 
   3  -8   6       37.81       43.19      4.14 o 
   4  -8   6        0.87        2.63      2.21 o 
   5  -8   6      320.92      306.63     11.05 o 
   6  -8   6       54.54       60.99      7.35 o 
  -4  -7   6        1.03        0.57      1.95 o 
  -3  -7   6        2.27        3.84      2.21 o 
  -2  -7   6      356.33      359.82     12.05 o 
  -1  -7   6        5.71        5.36      3.58 o 
   0  -7   6       13.82       24.24      2.47 o 
   1  -7   6        2.04        4.91      1.27 o 
   2  -7   6      252.89      259.33      8.96 o 
   3  -7   6      102.04       86.14      5.21 o 
   4  -7   6       90.56       94.28      5.52 o 
   5  -7   6      877.20      853.99     20.88 o 
   6  -7   6       69.84       66.07      7.44 o 
   7  -7   6       32.20       34.53      5.96 o 
  -5  -6   6       15.54       14.52      3.35 o 
  -4  -6   6       12.56       13.18      3.00 o 
  -3  -6   6        4.56        2.37      1.97 o 
  -2  -6   6      249.29      250.22      7.77 o 
  -1  -6   6       36.43       29.29      2.21 o 
   0  -6   6      836.92      817.62     13.28 o 
   1  -6   6       44.10       46.02      2.56 o 
   2  -6   6     2563.47     2465.57     45.94 o 
   3  -6   6       24.23       22.10      2.92 o 
   4  -6   6       41.62       33.41      3.51 o 
   5  -6   6       48.20       46.29      4.08 o 
   6  -6   6       83.97       76.69      5.64 o 
   7  -6   6       35.78       34.36      3.43 o 
   8  -6   6        0.48        0.18      2.14 o 
  -6  -5   6        1.72        4.74      2.47 o 
  -5  -5   6     1040.05      982.99     24.46 o 
  -4  -5   6      260.28      251.57      9.81 o 
  -3  -5   6      794.51      734.70     12.50 o 
  -2  -5   6       41.98       44.96      2.57 o 
  -1  -5   6        4.26        0.80      0.91 o 
   0  -5   6        1.61        0.90      0.97 o 
   1  -5   6      664.82      649.89     10.82 o 
   2  -5   6     1505.86     1539.33     21.30 o 
   3  -5   6     1174.87     1112.00     23.49 o 
   4  -5   6      122.65      124.19      5.80 o 
   5  -5   6     2278.53     2256.05     60.72 o 
   6  -5   6      407.13      422.59     10.51 o 
   7  -5   6      581.97      561.16     14.02 o 
   8  -5   6       17.52       17.40      2.96 o 
  -7  -4   6       55.07       73.70      8.44 o 
  -6  -4   6      270.04      243.52     10.13 o 
  -5  -4   6       13.11       12.52      2.92 o 
  -3  -4   6        8.04        5.01      1.30 o 
  -2  -4   6      205.12      217.29      5.37 o 
  -1  -4   6      340.62      350.53      7.08 o 
   0  -4   6        0.15        0.60      1.35 o 
   1  -4   6      362.01      346.26      9.50 o 
   2  -4   6      294.98      281.93      5.80 o 
   3  -4   6      314.01      300.62      7.28 o 
   4  -4   6     2301.78     2260.96     40.25 o 
   5  -4   6      316.29      312.62      8.09 o 
   6  -4   6        1.07        2.17      1.34 o 
   7  -4   6       11.85        9.82      2.06 o 
   8  -4   6     1499.49     1387.31     33.08 o 
   9  -4   6       38.59       33.30      3.49 o 
  -7  -3   6      636.65      639.46     18.57 o 
  -6  -3   6      132.69      137.53      7.38 o 
  -5  -3   6      261.88      243.30      6.23 o 
  -4  -3   6        0.01        4.20      2.21 o 
  -3  -3   6      339.51      331.40      7.02 o 
  -2  -3   6     1378.11     1305.44     18.76 o 
  -1  -3   6     1556.84     1568.68     21.63 o 
   0  -3   6      135.31      137.43      3.82 o 
   1  -3   6      141.96      154.45      3.96 o 
   2  -3   6      111.73      137.45      3.14 o 
   3  -3   6      321.95      336.59      7.62 o 
   4  -3   6        3.42        3.86      1.16 o 
   5  -3   6       80.17       70.29      4.21 o 
   6  -3   6        8.29        5.26      1.48 o 
   7  -3   6      232.18      213.67      6.78 o 
   8  -3   6        9.05        7.13      1.85 o 
   9  -3   6       73.40       69.86      4.63 o 
  -7  -2   6       51.96       51.52      4.52 o 
  -6  -2   6      359.06      366.55      8.26 o 
  -5  -2   6       21.37       18.62      2.08 o 
  -4  -2   6      566.62      531.00      9.86 o 
  -3  -2   6      269.47      248.77      5.84 o 
  -2  -2   6      384.64      366.46      7.23 o 
  -1  -2   6       29.04       40.14      2.18 o 
   0  -2   6      182.85      220.62      7.67 o 
   1  -2   6     4040.80     4015.85     49.42 o 
   2  -2   6        5.38        5.92      0.84 o 
   3  -2   6     1398.48     1391.05     19.29 o 
   4  -2   6     1435.79     1423.03     23.27 o 
   5  -2   6        4.89        7.76      2.73 o 
   6  -2   6     4782.49     4428.91     95.13 o 
   7  -2   6     1286.67     1221.08     21.63 o 
   8  -2   6      272.09      245.34      8.14 o 
   9  -2   6       81.91       90.96      6.97 o 
  10  -2   6       21.18       16.69      2.69 o 
  -7  -1   6      195.47      189.40      6.52 o 
  -6  -1   6      733.78      733.87     13.16 o 
  -5  -1   6      529.55      539.16     10.30 o 
  -4  -1   6      989.95      938.50     15.40 o 
  -3  -1   6     1710.85     1759.46     25.09 o 
  -2  -1   6      139.32      167.08      4.40 o 
  -1  -1   6     4504.67     4510.96     55.60 o 
   0  -1   6      233.39      211.47      4.65 o 
   1  -1   6     3329.13     3530.70     39.54 o 
   2  -1   6     2956.80     3085.01     38.96 o 
   3  -1   6      347.17      370.77      5.63 o 
   4  -1   6        7.05        9.59      1.35 o 
   5  -1   6      168.22      171.96      5.08 o 
   6  -1   6      744.93      733.80     13.96 o 
   7  -1   6      294.98      252.51      7.00 o 
   8  -1   6        3.79        3.09      1.38 o 
   9  -1   6      300.02      277.38      8.19 o 
  10  -1   6        9.19       12.73      4.85 o 
  -7   0   6       68.17       70.18      3.83 o 
  -6   0   6      846.15      829.27     14.41 o 
  -5   0   6      182.64      199.88      5.66 o 
  -4   0   6      176.89      178.57      6.93 o 
  -3   0   6        0.19        0.85      0.85 o 
  -2   0   6      651.31      664.47     10.83 o 
  -1   0   6     1301.50     1220.21     15.31 o 
   0   0   6     1904.87     1824.91     21.57 o 
   1   0   6     1801.00     1844.49     21.62 o 
   2   0   6       23.31       18.92      1.15 o 
   3   0   6       53.61       72.21      1.98 o 
   4   0   6        0.92        0.17      0.57 o 
   5   0   6       57.62       53.42      2.66 o 
   6   0   6       40.29       41.02      2.58 o 
   7   0   6      128.01      136.91      4.77 o 
   8   0   6      429.17      424.06      9.88 o 
   9   0   6      828.80      803.79     32.73 o 
  10   0   6       40.17       38.18      7.31 o 
  -8   1   6     1207.11     1269.82     20.72 o 
  -7   1   6       10.33        8.52      1.85 o 
  -6   1   6      184.02      188.25      5.69 o 
  -5   1   6     2313.71     2274.63     31.21 o 
  -4   1   6       20.54       22.08      2.05 o 
  -3   1   6      490.18      491.24     10.36 o 
  -2   1   6      102.02       92.95      2.65 o 
  -1   1   6       12.80       20.03      1.29 o 
   0   1   6      341.63      393.80      6.12 o 
   1   1   6     4816.29     4941.06     54.50 o 
   2   1   6     6609.61     6465.26     70.49 o 
   3   1   6     1590.23     1647.64     21.08 o 
   4   1   6       28.77       25.29      1.23 o 
   5   1   6       25.88       23.59      3.02 o 
   6   1   6      306.08      319.63      7.37 o 
   7   1   6        3.78        2.34      1.16 o 
   8   1   6      252.91      243.16     14.76 o 
   9   1   6      308.04      311.23     17.95 o 
  10   1   6        2.10        1.42      3.34 o 
  -7   2   6       67.80       70.15      5.48 o 
  -6   2   6       79.17       77.92      5.52 o 
  -5   2   6      801.55      815.31     13.87 o 
  -4   2   6        2.05        2.86      1.12 o 
  -3   2   6      129.14      118.93      3.33 o 
  -2   2   6      199.90      175.77      3.93 o 
  -1   2   6        2.30        3.49      0.82 o 
   0   2   6      476.21      548.35      8.81 o 
   1   2   6     1630.49     1835.89     21.61 o 
   2   2   6       49.96       30.88      1.54 o 
   3   2   6      989.33     1077.28     13.32 o 
   4   2   6      377.84      356.98      5.54 o 
   5   2   6     2613.13     2542.61     32.94 o 
   6   2   6      524.65      520.54     13.06 o 
   7   2   6     2241.82     2269.16     70.13 o 
   8   2   6      316.74      296.27     17.02 o 
   9   2   6      157.27      173.53     13.39 o 
  10   2   6       96.09       84.24     10.15 o 
  -7   3   6       81.28       85.36      4.19 o 
  -6   3   6        2.30        2.05      1.32 o 
  -5   3   6      538.45      579.02      9.79 o 
  -4   3   6      150.99      161.47      4.26 o 
  -3   3   6       25.43       21.84      1.67 o 
  -2   3   6      268.10      271.72      5.27 o 
  -1   3   6     2996.71     3006.62     34.62 o 
   0   3   6      597.05      517.19      7.68 o 
   1   3   6      367.84      379.62      5.98 o 
   2   3   6     2227.57     2416.94     27.73 o 
   3   3   6      691.70      705.18      9.38 o 
   4   3   6      960.90      989.11     12.43 o 
   5   3   6      287.67      296.26      6.79 o 
   6   3   6       30.07       30.69      5.20 o 
   7   3   6      861.78      897.34     33.72 o 
   8   3   6        0.02        5.43      3.62 o 
   9   3   6      111.71      109.27     11.13 o 
  10   3   6      229.33      259.93     17.63 o 
  -7   4   6      656.23      679.30     13.05 o 
  -6   4   6        4.92        4.72      1.51 o 
  -5   4   6      317.60      301.39      6.50 o 
  -4   4   6      227.99      234.99      5.36 o 
  -3   4   6       34.72       33.87      2.07 o 
  -2   4   6       39.08       26.39      1.76 o 
  -1   4   6       20.93       20.20      1.47 o 
   0   4   6     5163.16     5161.81     57.41 o 
   1   4   6     2168.90     2234.13     28.19 o 
   2   4   6     1563.76     1495.42     18.11 o 
   3   4   6      662.17      682.76      9.22 o 
   4   4   6      441.27      423.94      9.02 o 
   5   4   6     5996.87     5885.25     86.22 o 
   6   4   6     1424.43     1427.56     39.20 o 
   7   4   6        2.18        5.50      3.36 o 
   8   4   6      431.88      462.77     22.65 o 
   9   4   6      366.66      411.21     22.22 o 
  -7   5   6       10.79        9.53      2.69 o 
  -6   5   6      403.36      400.58      9.11 o 
  -5   5   6        5.76        2.67      1.11 o 
  -4   5   6       35.90       25.91      2.03 o 
  -3   5   6      374.24      388.95      7.21 o 
  -2   5   6     2914.66     2811.37     33.28 o 
  -1   5   6      738.79      690.68     10.14 o 
   0   5   6      282.80      311.41      5.64 o 
   1   5   6     1032.35     1077.73     13.99 o 
   2   5   6      553.12      571.55      8.31 o 
   3   5   6      150.96      138.73      7.28 o 
   4   5   6      994.95     1028.41     20.71 o 
   5   5   6      668.54      631.37     12.64 o 
   6   5   6      993.86      975.17     17.88 o 
   7   5   6      197.96      195.85     13.08 o 
   8   5   6      225.76      234.19     15.45 o 
   9   5   6        1.40        1.85      3.89 o 
  -6   6   6       23.23       21.41      3.20 o 
  -5   6   6        2.16        2.85      1.25 o 
  -4   6   6       10.78        8.32      1.42 o 
  -3   6   6      104.05       89.23      3.25 o 
  -2   6   6      735.59      740.01     11.24 o 
  -1   6   6       73.18       70.66      2.66 o 
   0   6   6       97.18      109.07      3.14 o 
   1   6   6      425.54      431.11      7.66 o 
   2   6   6     1086.11     1111.58     27.91 o 
   3   6   6      297.20      279.81      7.41 o 
   4   6   6        0.01        0.83      1.10 o 
   5   6   6     3745.27     3570.36     54.92 o 
   6   6   6      387.27      355.23      8.99 o 
   7   6   6      217.32      215.73     14.00 o 
   8   6   6        2.74        1.91      3.30 o 
   9   6   6       13.83       13.59      5.64 o 
  -6   7   6       91.36      100.30      5.32 o 
  -5   7   6      238.15      230.75      6.40 o 
  -4   7   6      565.92      553.96      9.85 o 
  -3   7   6        7.20        7.26      1.40 o 
  -2   7   6      725.50      728.68     11.35 o 
  -1   7   6      741.89      788.78     14.78 o 
   0   7   6     1841.98     1781.50     22.29 o 
   1   7   6     1227.31     1244.81     26.50 o 
   2   7   6      412.45      393.79      9.64 o 
   3   7   6     1489.19     1460.97     25.47 o 
   4   7   6      503.77      463.81     10.81 o 
   5   7   6       30.14       26.29      2.63 o 
   6   7   6      519.90      538.00     12.32 o 
   7   7   6        0.16        1.24      1.40 o 
   8   7   6       47.80       32.08      6.66 o 
  -5   8   6        9.17        6.60      1.65 o 
  -4   8   6        0.38        0.32      1.10 o 
  -3   8   6     1007.22     1053.04     15.53 o 
  -2   8   6        3.55        0.81      1.04 o 
  -1   8   6      184.62      172.27      4.57 o 
   0   8   6       32.68       33.73      3.01 o 
   1   8   6      153.87      151.25      6.82 o 
   2   8   6      415.26      387.39     10.00 o 
   3   8   6      126.70      127.45      5.27 o 
   4   8   6     2354.99     2253.23     37.45 o 
   5   8   6        0.00        0.00      1.29 o 
   6   8   6      124.04      119.30      6.67 o 
   7   8   6       72.48       75.69      4.55 o 
  -4   9   6      321.57      374.63      8.41 o 
  -3   9   6      232.38      273.73      7.59 o 
  -2   9   6        3.05        2.94      2.17 o 
  -1   9   6     1105.95     1156.61     22.36 o 
   0   9   6      120.83      118.33      5.32 o 
   1   9   6        0.06        0.00      1.22 o 
   2   9   6      174.70      171.95      6.73 o 
   3   9   6       14.60       12.75      2.45 o 
   4   9   6        2.21        3.68      1.69 o 
   5   9   6       33.71       41.06      3.60 o 
   6   9   6      170.22      184.48      7.10 o 
   7   9   6       99.68      111.89      6.73 o 
  -2  10   6       70.41       68.09      4.56 o 
  -1  10   6        5.41        7.61      2.19 o 
   0  10   6        2.91        1.06      1.52 o 
   1  10   6      396.25      373.40     10.71 o 
   2  10   6      757.15      758.95     16.86 o 
   3  10   6       58.77       53.08      4.14 o 
   4  10   6        0.17        0.00      1.39 o 
   5  10   6      352.92      344.55     15.53 o 
   0  11   6      176.96      173.83     11.77 o 
   1  11   6        5.54        9.40      3.64 o 
   2  11   6      411.33      428.34     19.54 o 
   3  11   6       22.77        8.80      4.00 o 
  -2  -8   7      106.47      117.20      7.36 o 
  -1  -8   7      142.61      154.64      7.79 o 
   0  -8   7        9.49        5.75      2.20 o 
   1  -8   7       70.68       72.04      8.52 o 
   2  -8   7       54.49       39.25      4.12 o 
   3  -8   7      474.42      465.64     19.15 o 
   4  -8   7      209.79      200.41     11.76 o 
   5  -8   7       64.92       69.44      5.58 o 
  -3  -7   7      109.25      113.51      7.06 o 
  -2  -7   7        0.58        2.12      2.24 o 
  -1  -7   7       91.84       96.36      4.37 o 
   0  -7   7      353.69      380.31      8.97 o 
   1  -7   7        0.12        1.55      1.53 o 
   2  -7   7       71.31       79.95      5.16 o 
   3  -7   7      535.97      561.71     21.19 o 
   4  -7   7      157.30      154.77      7.31 o 
   5  -7   7        0.80        0.93      1.78 o 
   6  -7   7       72.19       57.71      5.13 o 
  -4  -6   7      270.67      245.85     10.48 o 
  -3  -6   7       14.54        8.56      2.70 o 
  -2  -6   7       12.75       12.33      1.81 o 
  -1  -6   7       11.23       10.63      1.96 o 
   0  -6   7       39.23       42.57      2.67 o 
   1  -6   7        0.39        1.71      1.08 o 
   2  -6   7      106.53       99.79     10.01 o 
   3  -6   7       12.50        9.98      3.32 o 
   4  -6   7       98.62      113.87      5.99 o 
   5  -6   7        1.99        3.51      2.03 o 
   6  -6   7        1.43        2.76      1.87 o 
   7  -6   7        1.52        3.09      2.21 o 
  -5  -5   7      250.46      232.09     10.19 o 
  -4  -5   7       81.23       88.91      6.23 o 
  -3  -5   7     1021.23     1015.24     16.39 o 
  -2  -5   7        0.55        1.83      1.16 o 
  -1  -5   7      322.20      290.11      6.71 o 
   0  -5   7       63.49       65.99      4.29 o 
   1  -5   7      351.82      329.12      7.06 o 
   2  -5   7       21.76       35.58      3.40 o 
   3  -5   7      128.87      125.56      5.91 o 
   4  -5   7      624.59      628.26     15.98 o 
   5  -5   7      264.18      268.54      9.51 o 
   6  -5   7      472.45      453.22     13.49 o 
   7  -5   7       42.07       51.86      3.92 o 
   8  -5   7      352.06      352.55     10.34 o 
  -6  -4   7       65.49       53.63      7.49 o 
  -5  -4   7        6.29        7.45      2.64 o 
  -4  -4   7      700.37      662.35     13.99 o 
  -3  -4   7      298.88      287.70      6.83 o 
  -2  -4   7      281.81      308.08      7.00 o 
  -1  -4   7       42.11       39.29      3.44 o 
   0  -4   7      137.89      105.87      3.70 o 
   1  -4   7       33.51       46.03      2.54 o 
   2  -4   7       12.19        9.05      1.40 o 
   3  -4   7      429.12      440.43     12.01 o 
   4  -4   7       38.04       48.48      3.86 o 
   5  -4   7      972.09      955.71     18.00 o 
   6  -4   7       14.64       19.15      2.91 o 
   7  -4   7       10.65       10.10      2.30 o 
   8  -4   7        7.60        9.79      2.31 o 
   9  -4   7       54.58       52.95      4.69 o 
  -6  -3   7       49.00       50.07      7.18 o 
  -5  -3   7      518.46      502.25     10.20 o 
  -4  -3   7       75.63       74.92      3.55 o 
  -3  -3   7       59.79       61.11      3.10 o 
  -2  -3   7      207.88      179.42      9.86 o 
  -1  -3   7     3648.88     3625.36     46.09 o 
   0  -3   7      162.17      139.09      4.10 o 
   1  -3   7       10.77       10.51      1.41 o 
   2  -3   7      294.41      303.47      8.46 o 
   3  -3   7     1301.61     1343.80     46.70 o 
   4  -3   7      118.54      134.21      4.71 o 
   5  -3   7      950.26     1011.73     18.44 o 
   6  -3   7      561.47      555.56     12.46 o 
   7  -3   7       41.17       48.14      3.50 o 
   8  -3   7        5.71        3.21      1.66 o 
   9  -3   7       25.86       20.50      3.78 o 
  -6  -2   7      995.03      995.45     16.82 o 
  -5  -2   7      129.33      113.76      8.36 o 
  -4  -2   7       51.27       55.37      3.37 o 
  -3  -2   7       59.68       71.04      3.60 o 
  -2  -2   7      700.56      660.67     11.33 o 
  -1  -2   7     1282.89     1315.82     18.95 o 
   0  -2   7       50.36       58.34      2.62 o 
   1  -2   7      798.50      777.93     12.05 o 
   2  -2   7        9.29       11.12      1.35 o 
   3  -2   7      931.06      906.25     16.06 o 
   4  -2   7      176.22      168.50      5.20 o 
   5  -2   7       28.93       37.94      5.89 o 
   6  -2   7       47.65       49.21      3.19 o 
   7  -2   7      857.14      837.62     16.41 o 
   8  -2   7      245.84      241.85      7.52 o 
   9  -2   7       62.94       63.53      4.46 o 
  -7  -1   7       59.52       59.62      3.76 o 
  -6  -1   7       45.99       47.32      3.24 o 
  -5  -1   7       20.08       23.09      2.38 o 
  -4  -1   7     3309.81     3213.64     42.27 o 
  -3  -1   7      211.74      221.28      5.72 o 
  -2  -1   7       12.36       13.16      1.65 o 
  -1  -1   7      348.89      357.91      7.15 o 
   0  -1   7     1400.67     1406.05     19.59 o 
   1  -1   7     1665.76     1696.14     24.56 o 
   2  -1   7       99.50      100.38      2.66 o 
   3  -1   7     1027.97      981.01     12.62 o 
   4  -1   7      124.53      128.45      4.34 o 
   5  -1   7     2000.07     1968.44     36.74 o 
   6  -1   7     1075.05     1020.31     18.32 o 
   7  -1   7      509.56      491.40     10.99 o 
   8  -1   7      531.70      492.30     11.35 o 
   9  -1   7        0.10        1.07      1.50 o 
  10  -1   7        2.32        5.38      3.94 o 
  -7   0   7       10.99       12.03      2.17 o 
  -6   0   7       97.20      101.44      4.48 o 
  -5   0   7      268.74      270.77      6.99 o 
  -4   0   7      734.00      707.29     12.46 o 
  -3   0   7      508.69      496.41      9.92 o 
  -2   0   7      660.42      658.23     12.24 o 
  -1   0   7     1811.99     1854.22     25.04 o 
   0   0   7     1000.24      994.26     14.59 o 
   1   0   7      350.16      367.83      5.96 o 
   2   0   7      799.79      792.82     10.59 o 
   3   0   7      124.59      109.98      2.71 o 
   4   0   7       24.74       29.69      2.16 o 
   5   0   7      371.23      370.12      8.37 o 
   6   0   7        3.69        5.90      1.38 o 
   7   0   7      257.42      264.79      7.20 o 
   8   0   7       69.91       64.02      3.64 o 
   9   0   7     1319.37     1297.82     46.75 o 
  10   0   7        3.40        4.21      3.93 o 
  -7   1   7        4.99        7.40      2.82 o 
  -6   1   7      525.18      535.38     11.03 o 
  -5   1   7      144.84      151.84      5.08 o 
  -4   1   7        2.12        0.00      0.96 o 
  -3   1   7       97.80      123.65      4.11 o 
  -2   1   7     3108.02     3097.37     39.89 o 
  -1   1   7      279.71      321.63      6.56 o 
   0   1   7        0.01        2.77      0.78 o 
   1   1   7        5.46        2.39      0.70 o 
   2   1   7      340.70      359.54      5.80 o 
   3   1   7       30.05       26.44      1.39 o 
   4   1   7      207.83      216.17      4.64 o 
   5   1   7        0.03        1.28      0.92 o 
   6   1   7      269.81      262.25      6.69 o 
   7   1   7      224.55      216.41      6.22 o 
   8   1   7      984.48      963.76     36.60 o 
   9   1   7      145.92      148.13     12.33 o 
  10   1   7       65.16       68.31      9.29 o 
  -7   2   7      590.12      617.83     12.53 o 
  -6   2   7        0.03        0.07      1.18 o 
  -5   2   7      410.38      417.38     10.91 o 
  -4   2   7      117.58      110.52      4.09 o 
  -3   2   7     1135.20     1109.25     16.97 o 
  -2   2   7       31.20       35.42      2.26 o 
  -1   2   7      135.47      121.48      3.19 o 
   0   2   7      363.58      417.67      6.75 o 
   1   2   7        6.38        3.49      0.91 o 
   2   2   7        0.20        4.58      0.82 o 
   3   2   7       41.41       41.11      1.72 o 
   4   2   7       73.14       78.02      2.26 o 
   5   2   7      128.24      137.27      4.28 o 
   6   2   7     2327.14     2288.80     44.61 o 
   7   2   7       30.60       28.29      5.50 o 
   8   2   7       13.07       31.33      6.25 o 
   9   2   7       38.69       39.53      7.35 o 
  10   2   7      257.58      240.20     16.80 o 
  -7   3   7        0.41        1.46      1.64 o 
  -6   3   7      124.43      127.18      5.66 o 
  -5   3   7       90.04       92.12      5.67 o 
  -4   3   7       17.88       13.70      1.81 o 
  -3   3   7      188.26      191.37      4.60 o 
  -2   3   7      176.49      176.57      4.23 o 
  -1   3   7     1316.99     1355.53     17.33 o 
   0   3   7     1486.49     1474.51     20.26 o 
   1   3   7     3001.16     3088.06     35.29 o 
   2   3   7       12.81       14.72      1.22 o 
   3   3   7       15.94       17.51      1.25 o 
   4   3   7     1212.53     1184.18     14.81 o 
   5   3   7     1323.32     1370.10     22.64 o 
   6   3   7      197.23      217.48     12.93 o 
   7   3   7      367.72      352.78     18.26 o 
   8   3   7      207.48      210.77     14.26 o 
   9   3   7       28.31       39.03      7.42 o 
  -6   4   7      283.51      269.01      9.86 o 
  -5   4   7      324.15      333.37      8.04 o 
  -4   4   7      134.98      140.29      4.21 o 
  -3   4   7       18.70       17.43      1.67 o 
  -2   4   7       11.29        9.34      1.32 o 
  -1   4   7      410.80      381.35      6.71 o 
   0   4   7      284.60      308.30      5.68 o 
   1   4   7      146.59      124.95      3.22 o 
   2   4   7     1092.33     1110.83     14.29 o 
   3   4   7        6.91        7.47      1.00 o 
   4   4   7       68.53       76.50      3.41 o 
   5   4   7      234.16      233.46      6.30 o 
   6   4   7        0.91        0.00      2.01 o 
   7   4   7      221.50      196.88     13.23 o 
   8   4   7      890.79      969.89     37.69 o 
   9   4   7      197.20      199.98     14.89 o 
  -6   5   7        0.43        0.00      1.31 o 
  -5   5   7      163.70      192.74      5.95 o 
  -4   5   7      425.46      413.05      8.01 o 
  -3   5   7      617.15      627.52     10.79 o 
  -2   5   7       32.83       42.68      2.30 o 
  -1   5   7      138.69      129.71      3.59 o 
   0   5   7      425.51      414.90      7.08 o 
   1   5   7      682.07      667.46      9.76 o 
   2   5   7       30.27       24.52      1.59 o 
   3   5   7     4579.75     4576.46     68.39 o 
   4   5   7      190.42      170.54      5.87 o 
   5   5   7      164.17      173.16      6.79 o 
   6   5   7        0.38        0.00      1.08 o 
   7   5   7      477.41      457.71     21.97 o 
   8   5   7       52.77       45.73      7.49 o 
   9   5   7       26.65       25.92      6.66 o 
  -6   6   7        9.04        5.88      2.12 o 
  -5   6   7      148.03      171.21      5.09 o 
  -4   6   7      674.46      670.14     20.13 o 
  -3   6   7      518.62      477.81      8.70 o 
  -2   6   7       84.96      103.37      3.47 o 
  -1   6   7      580.13      589.69      9.61 o 
   0   6   7       18.92       20.49      1.67 o 
   1   6   7      220.91      200.90      4.47 o 
   2   6   7      163.97      163.84      5.58 o 
   3   6   7      849.71      814.55     15.82 o 
   4   6   7      140.34      133.40      4.97 o 
   5   6   7      932.15      910.87     17.33 o 
   6   6   7      234.66      236.73      7.09 o 
   7   6   7      233.17      200.14     13.66 o 
   8   6   7        4.64        4.22      3.59 o 
  -5   7   7       17.24       19.55      2.24 o 
  -4   7   7      140.39      149.01      4.70 o 
  -3   7   7      167.25      162.85      4.70 o 
  -2   7   7      390.12      360.66      7.25 o 
  -1   7   7      458.39      442.86      8.03 o 
   0   7   7      966.05     1008.21     14.19 o 
   1   7   7       85.53       91.74      4.34 o 
   2   7   7      870.46      904.95     17.71 o 
   3   7   7      679.43      637.90     13.66 o 
   4   7   7      248.25      242.10     12.68 o 
   5   7   7      156.28      164.66      5.94 o 
   6   7   7       16.75       15.67      2.33 o 
   7   7   7        1.84        3.41      3.01 o 
   8   7   7       23.21       22.83      6.44 o 
  -4   8   7      100.39      111.17      4.21 o 
  -3   8   7        1.01        2.27      1.18 o 
  -2   8   7      421.43      386.86      7.79 o 
  -1   8   7       23.09       22.97      2.33 o 
   0   8   7      259.61      264.22      8.15 o 
   1   8   7      123.46      145.64      8.31 o 
   2   8   7        0.58        1.55      1.30 o 
   3   8   7       94.88       94.52      6.34 o 
   4   8   7        1.54        1.02      1.35 o 
   5   8   7       85.46       88.78      4.68 o 
   6   8   7      610.80      599.30     13.91 o 
   7   8   7      458.85      429.63     11.31 o 
  -3   9   7       28.41       26.73      2.60 o 
  -2   9   7       99.29      110.71      5.48 o 
  -1   9   7      264.59      273.31      8.78 o 
   0   9   7      356.76      362.73     10.28 o 
   1   9   7       36.16       30.96      3.19 o 
   2   9   7      352.73      372.46     10.43 o 
   3   9   7      147.42      151.62      7.03 o 
   4   9   7        5.46        6.41      1.89 o 
   5   9   7        9.39        8.48      2.17 o 
   6   9   7      432.70      421.42     11.57 o 
  -1  10   7      154.94      170.67      7.29 o 
   0  10   7        8.64       10.81      2.35 o 
   1  10   7       11.81        9.59      2.31 o 
   2  10   7      102.05      107.93      5.72 o 
   3  10   7      202.00      186.39      7.29 o 
   4  10   7        4.65        4.35      1.96 o 
   5  10   7       17.03       12.76      4.26 o 
   0  -8   8      201.27      216.54     12.58 o 
   1  -8   8       73.83       84.49      5.77 o 
   2  -8   8       25.08       29.04      3.87 o 
   3  -8   8       54.09       61.21      5.26 o 
  -2  -7   8        1.12        0.48      2.48 o 
  -1  -7   8       94.15      107.27      4.48 o 
   0  -7   8        0.69        1.64      1.34 o 
   1  -7   8      694.01      703.69     18.12 o 
   2  -7   8       82.88       87.85      6.69 o 
   3  -7   8     1164.64     1156.88     26.32 o 
   4  -7   8        0.72        2.63      2.00 o 
   5  -7   8       23.48       20.18      3.52 o 
  -3  -6   8       32.64       35.92      4.75 o 
  -2  -6   8      750.01      740.29     13.43 o 
  -1  -6   8      221.51      216.95      7.21 o 
   0  -6   8        9.95        8.24      1.67 o 
   1  -6   8       46.44       54.17      4.39 o 
   2  -6   8      252.28      269.23      9.70 o 
   3  -6   8       61.37       79.00      5.39 o 
   4  -6   8        4.01        3.69      3.24 o 
   5  -6   8        1.91        1.40      1.70 o 
   6  -6   8      212.29      210.08      9.15 o 
   7  -6   8        0.69        2.20      2.91 o 
  -4  -5   8       34.32       32.87      5.16 o 
  -3  -5   8       44.11       37.19      2.93 o 
  -2  -5   8       21.45       18.21      2.17 o 
  -1  -5   8        0.51        0.91      1.18 o 
   0  -5   8      151.41      144.16      4.70 o 
   1  -5   8       81.73       97.41      3.97 o 
   2  -5   8      209.37      219.20      8.33 o 
   3  -5   8     1918.04     1831.71     36.70 o 
   4  -5   8        1.27        0.00      1.40 o 
   5  -5   8        3.30        6.27      2.31 o 
   6  -5   8      129.22      139.90      7.06 o 
   7  -5   8       58.08       64.48      5.37 o 
   8  -5   8        0.08        6.16      3.77 o 
  -5  -4   8      340.54      333.94     17.22 o 
  -4  -4   8      333.17      321.10      7.92 o 
  -3  -4   8      329.86      329.56      7.81 o 
  -2  -4   8      537.51      514.62     12.47 o 
  -1  -4   8      176.67      163.54      4.96 o 
   0  -4   8     1360.81     1358.53     20.03 o 
   1  -4   8      208.51      218.63      5.59 o 
   2  -4   8       15.76       17.31      5.57 o 
   3  -4   8     1023.98     1030.49     22.84 o 
   4  -4   8      722.27      699.56     17.32 o 
   5  -4   8        1.77        0.00      2.26 o 
   6  -4   8      397.31      389.15     15.15 o 
   7  -4   8       15.73       17.94      3.36 o 
   8  -4   8        1.01        2.05      1.67 o 
  -5  -3   8       11.58        8.49      2.72 o 
  -4  -3   8      146.53      142.35      5.32 o 
  -3  -3   8        0.21        1.14      1.19 o 
  -2  -3   8      345.50      324.69      7.43 o 
  -1  -3   8      682.60      665.45     11.69 o 
   0  -3   8       42.48       35.86      3.62 o 
   1  -3   8      612.91      647.33     11.08 o 
   2  -3   8      356.55      363.03     10.36 o 
   3  -3   8      509.72      551.49     14.20 o 
   4  -3   8       36.88       33.29      3.37 o 
   5  -3   8     1955.72     1897.36     37.19 o 
   6  -3   8      275.40      280.52      8.11 o 
   7  -3   8      394.97      379.83     10.05 o 
   8  -3   8      668.11      626.41     19.04 o 
   9  -3   8      294.61      306.26      9.48 o 
  -6  -2   8      470.07      474.24     11.85 o 
  -5  -2   8        5.21        3.34      1.47 o 
  -4  -2   8      415.00      381.72      8.64 o 
  -3  -2   8     1601.18     1573.76     30.22 o 
  -2  -2   8      873.34      822.31     13.74 o 
  -1  -2   8      357.53      327.95      8.69 o 
   0  -2   8      288.36      300.19      6.62 o 
   1  -2   8     3196.93     3152.45     40.37 o 
   2  -2   8      429.23      418.60      7.82 o 
   3  -2   8      316.92      296.01      9.80 o 
   4  -2   8       10.62       16.39      6.88 o 
   5  -2   8       43.98       48.56      3.18 o 
   6  -2   8       53.34       38.23      3.59 o 
   7  -2   8       52.61       49.94      3.49 o 
   8  -2   8       19.72       15.36      3.97 o 
   9  -2   8      365.42      369.26     10.23 o 
  -6  -1   8       52.94       42.98      3.31 o 
  -5  -1   8      387.13      398.34      9.90 o 
  -4  -1   8      367.78      357.55      8.28 o 
  -3  -1   8        0.16        0.43      1.02 o 
  -2  -1   8      919.88      911.18     14.77 o 
  -1  -1   8     1078.31     1027.17     28.19 o 
   0  -1   8      274.21      267.03      6.07 o 
   1  -1   8      273.37      261.33      5.80 o 
   2  -1   8     3745.63     3559.05     44.66 o 
   3  -1   8      903.57      968.15     16.69 o 
   4  -1   8      340.77      347.23      8.24 o 
   5  -1   8      147.91      142.69      4.97 o 
   6  -1   8       21.03       17.60      2.20 o 
   7  -1   8     1026.65      993.93     18.63 o 
   8  -1   8        5.20        3.27      1.59 o 
   9  -1   8      292.29      285.08      8.57 o 
  -6   0   8      322.15      333.06      8.47 o 
  -5   0   8       28.91       43.80      4.09 o 
  -4   0   8      570.19      579.13     11.45 o 
  -3   0   8       57.52       56.01      3.15 o 
  -2   0   8       47.75       43.08      2.96 o 
  -1   0   8     1573.47     1558.78     22.06 o 
   0   0   8     1561.11     1524.94     21.30 o 
   1   0   8      195.70      210.13      5.02 o 
   2   0   8      630.51      664.33     10.61 o 
   3   0   8      401.33      405.72      6.55 o 
   4   0   8        2.61        1.53      1.04 o 
   5   0   8      310.94      300.61     16.77 o 
   6   0   8       85.23      101.64      7.20 o 
   7   0   8       48.60       47.61      3.22 o 
   8   0   8       14.66       15.48      2.28 o 
   9   0   8        1.38        2.37      3.44 o 
  -6   1   8        1.39        0.82      1.47 o 
  -5   1   8      133.64      128.86      4.90 o 
  -4   1   8       12.59       15.24      2.09 o 
  -3   1   8        1.56        2.09      1.17 o 
  -2   1   8        8.60        6.82      1.43 o 
  -1   1   8       87.93       84.82      3.30 o 
   0   1   8     3151.07     3025.22     38.75 o 
   1   1   8      324.65      289.51      6.00 o 
   2   1   8      439.03      459.38      7.23 o 
   3   1   8      402.97      370.79      6.12 o 
   4   1   8      699.91      702.51     16.58 o 
   5   1   8        3.80        3.86      1.20 o 
   6   1   8       15.70       21.14      2.14 o 
   7   1   8     1875.26     1882.63     30.59 o 
   8   1   8       50.58       64.63      8.19 o 
   9   1   8        3.88        4.53      4.08 o 
  -6   2   8       42.25       32.44      3.57 o 
  -5   2   8       56.51       62.99      3.63 o 
  -4   2   8      274.41      268.69      6.93 o 
  -3   2   8      687.17      679.34     12.14 o 
  -2   2   8      262.76      240.78      5.98 o 
  -1   2   8       75.41       79.95      3.20 o 
   0   2   8      410.79      446.21      7.38 o 
   1   2   8     1343.45     1324.03     17.80 o 
   2   2   8      689.97      702.33      9.97 o 
   3   2   8     2093.12     1995.89     23.79 o 
   4   2   8       77.55       69.46      2.27 o 
   5   2   8      559.03      578.85     11.41 o 
   6   2   8      122.73      115.90      9.17 o 
   7   2   8        5.76        0.98      2.66 o 
   8   2   8      156.86      139.51     11.62 o 
   9   2   8      103.99      116.31     11.59 o 
  -6   3   8      336.96      362.01      9.05 o 
  -5   3   8       67.35       58.18      3.54 o 
  -4   3   8       99.00       97.62      5.05 o 
  -3   3   8      269.55      220.82      5.96 o 
  -2   3   8       36.71       44.76      4.27 o 
  -1   3   8      645.90      583.03      9.17 o 
   0   3   8       39.31       44.08      2.12 o 
   1   3   8      295.82      326.91      5.91 o 
   2   3   8       46.59       42.96      2.71 o 
   3   3   8       76.28       63.09      2.26 o 
   4   3   8      380.46      361.05      6.18 o 
   5   3   8      300.25      311.71     15.52 o 
   6   3   8     2066.42     2049.85     64.09 o 
   7   3   8      368.63      388.68     19.71 o 
   8   3   8       31.99       40.07      7.03 o 
   9   3   8        0.16        0.00      3.05 o 
  -6   4   8       31.99       32.01      3.48 o 
  -5   4   8       58.19       58.17      3.59 o 
  -4   4   8      181.25      162.88      5.36 o 
  -3   4   8      271.61      259.75      7.02 o 
  -2   4   8      716.17      707.25     10.99 o 
  -1   4   8      940.26      948.34     17.25 o 
   0   4   8      150.36      171.34      4.14 o 
   1   4   8      427.08      407.51      7.65 o 
   2   4   8      187.62      195.34      4.29 o 
   3   4   8       43.88       38.61      1.89 o 
   4   4   8       53.16       46.38      2.98 o 
   5   4   8      228.39      236.31      6.49 o 
   6   4   8       45.18       46.41      6.62 o 
   7   4   8       43.10       50.14      7.16 o 
   8   4   8       72.70       75.35      9.05 o 
   9   4   8      157.71      175.00     14.04 o 
  -5   5   8      150.00      158.78      5.60 o 
  -4   5   8      142.65      148.66      7.89 o 
  -3   5   8       81.39       76.66      3.26 o 
  -2   5   8      597.98      614.52     10.12 o 
  -1   5   8      280.28      290.82      5.98 o 
   0   5   8       72.52       82.06      4.51 o 
   1   5   8      254.05      281.60      6.05 o 
   2   5   8       44.52       43.69      2.11 o 
   3   5   8     2509.63     2397.59     38.19 o 
   4   5   8      588.65      550.01     11.73 o 
   5   5   8      138.70      157.57      5.49 o 
   6   5   8       97.82       88.71      8.90 o 
   7   5   8      747.14      707.82     29.74 o 
   8   5   8        0.46        0.10      2.84 o 
  -5   6   8       27.00       32.53      3.53 o 
  -4   6   8       13.56        8.21      1.60 o 
  -3   6   8       49.35       45.10      2.71 o 
  -2   6   8      744.80      773.96     16.47 o 
  -1   6   8      677.69      697.38     11.02 o 
   0   6   8       22.35       23.69      1.86 o 
   1   6   8      875.70      821.22     11.96 o 
   2   6   8      915.81      909.72     17.54 o 
   3   6   8      543.15      544.08     12.01 o 
   4   6   8      843.58      811.41     16.06 o 
   5   6   8        3.59        2.58      1.32 o 
   6   6   8        0.92        0.00      1.61 o 
   7   6   8        0.31        0.00      2.55 o 
   8   6   8       34.88       31.60      6.87 o 
  -4   7   8      475.16      457.26     15.34 o 
  -3   7   8      128.25      114.58      4.12 o 
  -2   7   8      240.91      251.28      6.02 o 
  -1   7   8     1266.02     1257.43     17.50 o 
   0   7   8      221.06      207.25      5.06 o 
   1   7   8      694.06      704.31     15.04 o 
   2   7   8      236.97      202.61      6.79 o 
   3   7   8      177.77      182.80      6.58 o 
   4   7   8      110.05      111.17      4.88 o 
   5   7   8      618.92      618.15     13.65 o 
   6   7   8      394.37      391.77     10.23 o 
   7   7   8      225.16      227.50     15.32 o 
  -3   8   8       89.59       97.48      4.01 o 
  -2   8   8       67.75       63.69      3.65 o 
  -1   8   8      376.05      385.03     10.60 o 
   0   8   8      537.65      521.73     13.60 o 
   1   8   8       53.59       45.89      3.60 o 
   2   8   8      613.57      629.89     15.39 o 
   3   8   8       38.47       40.87      3.48 o 
   4   8   8      386.34      380.34     10.33 o 
   5   8   8      127.07      129.77      5.62 o 
   6   8   8        0.11        1.12      1.58 o 
  -2   9   8      174.76      185.97      7.38 o 
  -1   9   8       10.30        8.83      2.23 o 
   0   9   8      139.05      136.09      7.33 o 
   1   9   8       74.71       84.55      4.98 o 
   2   9   8      341.53      357.98     10.40 o 
   3   9   8       80.47       81.62      8.25 o 
   4   9   8      415.13      416.58     11.33 o 
   5   9   8        0.28        1.79      1.64 o 
   6   9   8       31.73       32.11      4.21 o 
   0  10   8        0.07        1.03      2.65 o 
   1  10   8      137.31      127.92      7.57 o 
   2  10   8       28.74       40.05      4.83 o 
   3  10   8       57.47       49.02      6.78 o 
   4  10   8        6.60        5.03      3.50 o 
   0  -7   9        2.21        1.21      2.35 o 
   1  -7   9        0.64        2.79      2.06 o 
   2  -7   9       11.57        9.34      2.74 o 
   3  -7   9        6.82        4.71      2.41 o 
   4  -7   9        2.21        5.00      3.19 o 
  -2  -6   9     1000.36     1028.22     17.43 o 
  -1  -6   9        5.06        4.39      1.55 o 
   0  -6   9       35.61       38.98      3.03 o 
   1  -6   9       38.64       49.39      6.30 o 
   2  -6   9       11.86       14.37      3.00 o 
   3  -6   9        1.90        1.03      1.68 o 
   4  -6   9     1066.45     1053.72     24.92 o 
   5  -6   9      226.58      228.84      9.72 o 
   6  -6   9       80.70       77.40      8.34 o 
  -3  -5   9      444.99      447.48     10.01 o 
  -2  -5   9       44.04       40.36      3.08 o 
  -1  -5   9      207.05      220.32      8.53 o 
   0  -5   9       27.05       26.14      2.46 o 
   1  -5   9      145.10      150.52      7.00 o 
   2  -5   9       50.66       49.12      4.48 o 
   3  -5   9       62.41       68.88      5.08 o 
   4  -5   9       61.62       70.64      5.22 o 
   5  -5   9       89.73       81.99      5.73 o 
   6  -5   9      359.16      374.40     12.71 o 
   7  -5   9      156.52      153.66     11.30 o 
  -4  -4   9      548.51      526.05     12.51 o 
  -3  -4   9      674.09      664.04     12.70 o 
  -2  -4   9       55.15       55.13      4.45 o 
  -1  -4   9       75.02       77.58      6.28 o 
   0  -4   9      104.28      113.52      4.28 o 
   1  -4   9      928.95      909.05     14.91 o 
   2  -4   9        8.91       16.44      5.85 o 
   3  -4   9      423.70      464.34     13.51 o 
   4  -4   9        6.78        5.89      1.99 o 
   5  -4   9      164.46      164.57     12.87 o 
   6  -4   9      968.78      994.43     23.57 o 
   7  -4   9        2.26        1.67      1.88 o 
   8  -4   9        0.16        3.73      3.37 o 
  -4  -3   9        2.71        6.79      2.25 o 
  -3  -3   9      271.87      260.53      8.03 o 
  -2  -3   9      125.93      140.32      5.99 o 
  -1  -3   9     1109.22     1056.38     20.87 o 
   0  -3   9       52.96       64.71      3.26 o 
   1  -3   9       34.62       42.49      2.71 o 
   2  -3   9      160.69      146.05      6.56 o 
   3  -3   9     1272.15     1304.29     33.64 o 
   4  -3   9      646.65      637.02     29.58 o 
   5  -3   9        0.95        1.35      2.53 o 
   6  -3   9       93.13       94.41      6.10 o 
   7  -3   9      516.09      515.20     14.81 o 
   8  -3   9     1329.15     1331.97     34.70 o 
  -5  -2   9       40.07       45.83      5.86 o 
  -4  -2   9      265.57      264.39      7.26 o 
  -3  -2   9      348.47      342.40      8.17 o 
  -2  -2   9       11.27       12.17      1.91 o 
  -1  -2   9      185.39      148.79      7.04 o 
   0  -2   9      752.08      725.93     14.62 o 
   1  -2   9     1700.22     1703.88     23.96 o 
   2  -2   9       27.52       34.63      2.33 o 
   3  -2   9      963.93      981.59     21.62 o 
   4  -2   9      150.11      135.78      6.24 o 
   5  -2   9      265.11      250.07      8.88 o 
   6  -2   9        5.88        3.30      1.81 o 
   7  -2   9     1135.96     1116.87     24.90 o 
   8  -2   9      349.84      323.32      9.35 o 
   9  -2   9       54.93       50.69      4.01 o 
  -5  -1   9        0.08        2.96      1.63 o 
  -4  -1   9      125.44      117.21      4.67 o 
  -3  -1   9        0.01        2.65      1.36 o 
  -2  -1   9       38.79       47.18      3.28 o 
  -1  -1   9        2.92        3.02      1.24 o 
   0  -1   9       52.65       65.26      4.26 o 
   1  -1   9       13.08       13.19      1.70 o 
   2  -1   9      121.60      118.15      3.79 o 
   3  -1   9      126.18      126.05      5.71 o 
   4  -1   9       30.82       30.72      3.23 o 
   5  -1   9      223.42      204.41      7.55 o 
   6  -1   9       86.30       89.07      4.35 o 
   7  -1   9      672.06      658.30     14.08 o 
   8  -1   9        1.16        1.70      1.60 o 
   9  -1   9      102.65       94.95      6.39 o 
  -5   0   9       89.06       90.60      4.53 o 
  -4   0   9      121.44      122.98      4.87 o 
  -3   0   9      153.97      138.97      4.89 o 
  -2   0   9      542.84      526.26     10.26 o 
  -1   0   9      939.05      855.80     14.11 o 
   0   0   9     1294.37     1295.80     19.08 o 
   1   0   9      487.31      481.34      8.92 o 
   2   0   9       50.20       51.27      2.54 o 
   3   0   9      577.97      543.18     10.93 o 
   4   0   9      109.79      117.84      8.02 o 
   5   0   9     1830.44     1929.69     31.24 o 
   6   0   9       69.62       73.09      4.73 o 
   7   0   9     1097.13     1070.63     19.79 o 
   8   0   9       15.13       16.82      3.10 o 
   9   0   9       72.60       66.77      8.73 o 
  -5   1   9       16.11       14.62      2.28 o 
  -4   1   9       11.00       16.57      3.74 o 
  -3   1   9       33.48       25.32      2.49 o 
  -2   1   9     1122.13     1179.46     18.34 o 
  -1   1   9        8.54       10.44      1.65 o 
   0   1   9      769.48      711.89     12.76 o 
   1   1   9      375.13      356.49      7.23 o 
   2   1   9      266.43      293.38      6.86 o 
   3   1   9        8.94       30.76      2.70 o 
   4   1   9       38.24       45.27      6.30 o 
   5   1   9      100.66       91.10      4.64 o 
   6   1   9      131.39      123.84      4.77 o 
   7   1   9      557.71      570.87     15.54 o 
   8   1   9        1.46        0.15      2.97 o 
   9   1   9      180.20      193.99     14.56 o 
  -5   2   9      420.92      456.25     10.39 o 
  -4   2   9      108.38      104.78      4.48 o 
  -3   2   9       55.95       74.38      3.69 o 
  -2   2   9      505.17      489.82     11.42 o 
  -1   2   9       46.24       36.11      3.87 o 
   0   2   9        1.39        1.91      1.05 o 
   1   2   9        0.21        1.12      0.98 o 
   2   2   9     2349.86     2344.94     47.88 o 
   3   2   9       82.94       89.82      2.88 o 
   4   2   9      436.16      437.40     10.92 o 
   5   2   9      292.43      298.00      7.57 o 
   6   2   9      178.40      169.32     11.51 o 
   7   2   9        4.99        0.00      2.69 o 
   8   2   9       41.57       36.40      6.95 o 
   9   2   9       15.19       14.26      5.40 o 
  -5   3   9      282.04      301.80      8.12 o 
  -4   3   9      476.77      447.31      9.91 o 
  -3   3   9        0.01        2.02      1.24 o 
  -2   3   9      170.74      170.38      5.18 o 
  -1   3   9       55.16       66.13      3.21 o 
   0   3   9       52.34       43.49      2.55 o 
   1   3   9      568.85      584.79      9.19 o 
   2   3   9      150.97      127.02      3.49 o 
   3   3   9      971.77      978.58     31.36 o 
   4   3   9      534.19      533.90      8.31 o 
   5   3   9     1207.84     1203.38     40.94 o 
   6   3   9       49.56       63.75      7.51 o 
   7   3   9       32.94       32.89      6.17 o 
   8   3   9      183.23      204.98     14.64 o 
   9   3   9        0.04        1.56      3.90 o 
  -5   4   9       53.45       53.67      7.14 o 
  -4   4   9      145.71      165.72      5.70 o 
  -3   4   9      563.87      608.23     11.75 o 
  -2   4   9       70.46       79.80      3.67 o 
  -1   4   9       64.03       55.98      3.00 o 
   0   4   9      438.71      422.00      7.54 o 
   1   4   9      272.26      266.41      5.52 o 
   2   4   9        9.16        5.98      1.72 o 
   3   4   9      254.14      272.88      5.41 o 
   4   4   9      620.29      628.13     12.82 o 
   5   4   9      386.21      407.65     19.14 o 
   6   4   9      527.42      516.83     23.30 o 
   7   4   9       23.14       17.87      5.10 o 
   8   4   9      380.30      373.47     20.71 o 
  -4   5   9        3.93        8.79      1.92 o 
  -3   5   9       25.50       21.46      2.38 o 
  -2   5   9       47.50       59.74      3.53 o 
  -1   5   9       56.85       46.25      2.51 o 
   0   5   9      158.90      139.75      5.38 o 
   1   5   9     1095.02     1096.56     15.13 o 
   2   5   9      516.70      562.96      9.07 o 
   3   5   9      183.80      196.87      8.36 o 
   4   5   9       86.25       84.54      8.26 o 
   5   5   9      843.88      809.74     15.89 o 
   6   5   9      219.81      213.60     13.80 o 
   7   5   9       37.95       42.05      7.17 o 
   8   5   9      156.68      174.17     13.87 o 
  -4   6   9       29.92       28.03      2.90 o 
  -3   6   9       49.09       43.23      3.15 o 
  -2   6   9      155.54      159.50      4.69 o 
  -1   6   9      161.45      136.50      4.17 o 
   0   6   9      200.89      218.76      5.25 o 
   1   6   9      803.53      864.15     15.01 o 
   2   6   9      115.43      119.16      5.02 o 
   3   6   9       73.91       78.17      4.11 o 
   4   6   9      622.05      659.94     14.06 o 
   5   6   9      912.44      900.29     17.75 o 
   6   6   9      322.51      317.90     17.84 o 
   7   6   9      197.75      227.95     15.38 o 
  -3   7   9       74.94       83.54      4.25 o 
  -2   7   9       61.73       76.01      3.51 o 
  -1   7   9      108.42      118.03      3.99 o 
   0   7   9       54.08       56.85      3.26 o 
   1   7   9      120.44      123.91      5.45 o 
   2   7   9      102.84       98.59      4.80 o 
   3   7   9      130.97      140.91     13.19 o 
   4   7   9      337.34      319.70      9.38 o 
   5   7   9       45.08       56.81      3.93 o 
   6   7   9       46.18       36.82      4.17 o 
   7   7   9      891.93      965.88     38.54 o 
  -2   8   9      126.60      111.32      4.29 o 
  -1   8   9       56.29       59.36      4.33 o 
   0   8   9      105.22      101.35      5.38 o 
   1   8   9       20.75       24.35      3.91 o 
   2   8   9       72.96       79.93      5.15 o 
   3   8   9      209.84      200.38      7.20 o 
   4   8   9        2.11        1.60      1.54 o 
   5   8   9        0.27        1.93      1.56 o 
   6   8   9       50.38       57.37      4.19 o 
  -1   9   9        0.82        2.02      2.28 o 
   0   9   9      467.49      533.56     14.76 o 
   1   9   9        0.53        0.00      1.49 o 
   2   9   9       90.30       96.99      5.43 o 
   3   9   9       22.22       23.20      3.11 o 
   4   9   9      523.86      522.21     13.37 o 
   5   9   9      144.75      141.62      7.43 o 
   1  -6  10      167.69      176.31     10.92 o 
   2  -6  10       31.63       28.28      9.28 o 
   3  -6  10      155.94      173.82      8.47 o 
   4  -6  10      350.59      356.59     17.70 o 
  -1  -5  10      265.12      274.36      8.91 o 
   0  -5  10        5.66       12.54      2.20 o 
   1  -5  10      226.23      247.90      9.74 o 
   2  -5  10      115.36      135.27      7.12 o 
   3  -5  10       95.30       99.30      6.40 o 
   4  -5  10        1.13        0.97      1.96 o 
   5  -5  10       31.89       27.69      4.06 o 
   6  -5  10        7.74        1.42      2.77 o 
  -2  -4  10       57.77       60.01      3.67 o 
  -1  -4  10        0.68        0.34      1.31 o 
   0  -4  10       38.10       41.35      3.04 o 
   1  -4  10      273.27      271.32      9.88 o 
   2  -4  10      474.07      494.49     14.38 o 
   3  -4  10       72.58       73.88      5.38 o 
   4  -4  10      113.31       96.54      6.11 o 
   5  -4  10        0.02        0.00      1.57 o 
   6  -4  10       85.39       95.38      6.30 o 
   7  -4  10       55.90       47.40      6.84 o 
  -3  -3  10       24.07       20.91      3.52 o 
  -2  -3  10      124.44      118.23      4.74 o 
  -1  -3  10       96.39       90.66      7.49 o 
   0  -3  10       57.83       46.96      3.04 o 
   1  -3  10       68.95       72.36      3.53 o 
   2  -3  10       64.72       45.67      4.18 o 
   3  -3  10       14.18       11.26      2.59 o 
   4  -3  10       88.67       89.27      6.37 o 
   5  -3  10      260.22      245.06      9.43 o 
   6  -3  10      102.18       92.87      5.94 o 
   7  -3  10       30.64       31.15      5.59 o 
  -4  -2  10       27.51       28.41      3.33 o 
  -3  -2  10      256.51      259.37      8.35 o 
  -2  -2  10       12.33       17.90      2.36 o 
  -1  -2  10      313.65      328.22      9.70 o 
   0  -2  10       81.28       87.19      4.29 o 
   1  -2  10       56.73       55.22      3.07 o 
   2  -2  10        0.24        0.50      1.38 o 
   3  -2  10     1085.31     1075.47     23.85 o 
   4  -2  10       20.11       17.41      3.33 o 
   5  -2  10      321.17      294.34     10.09 o 
   6  -2  10       81.82       93.15      5.65 o 
   7  -2  10       11.71       11.41      2.76 o 
   8  -2  10       65.54       64.57      5.17 o 
  -4  -1  10       54.05       62.71      4.43 o 
  -3  -1  10       86.55       88.54      5.54 o 
  -2  -1  10     1133.36     1115.20     18.18 o 
  -1  -1  10       62.91       60.45      3.34 o 
   0  -1  10      812.38      782.40     13.45 o 
   1  -1  10       13.05       10.98      1.67 o 
   2  -1  10      361.14      381.30      7.90 o 
   3  -1  10        0.59        4.47      1.77 o 
   4  -1  10        9.28       10.42      2.30 o 
   5  -1  10       22.17       18.28      2.98 o 
   6  -1  10       23.76       19.49      3.14 o 
   7  -1  10      117.26      112.36      6.59 o 
   8  -1  10      219.43      213.38      9.64 o 
  -4   0  10        9.49       10.13      2.06 o 
  -3   0  10      121.31      114.76      4.70 o 
  -2   0  10       81.46       79.54      3.90 o 
  -1   0  10       14.06       16.40      2.03 o 
   0   0  10      623.65      595.53     11.02 o 
   1   0  10      931.97      864.39     14.56 o 
   2   0  10      330.76      383.57      7.84 o 
   3   0  10       21.47       23.37      4.42 o 
   4   0  10       11.83       13.64      2.50 o 
   5   0  10     1534.07     1557.03     31.40 o 
   6   0  10       22.08       22.15      3.11 o 
   7   0  10      744.36      764.72     15.68 o 
   8   0  10       15.14       13.18      3.06 o 
  -4   1  10      175.89      185.12      6.24 o 
  -3   1  10      132.79      142.47      5.33 o 
  -2   1  10       31.69       25.56      2.50 o 
  -1   1  10        9.58        4.12      1.41 o 
   0   1  10     1900.68     1820.34     25.73 o 
   1   1  10       41.23       36.94      2.48 o 
   2   1  10       17.03       14.20      2.50 o 
   3   1  10       17.26       21.38      2.59 o 
   4   1  10      413.71      415.77     19.93 o 
   5   1  10     1166.86     1178.31     43.99 o 
   6   1  10      499.62      466.85     12.57 o 
   7   1  10       53.43       64.31      7.97 o 
   8   1  10       80.02       74.32      8.93 o 
   9   1  10        8.37       11.25      5.20 o 
  -4   2  10       39.41       38.99      3.27 o 
  -3   2  10       48.20       46.41      3.97 o 
  -2   2  10      794.12      789.98     13.99 o 
  -1   2  10      119.77      111.83      4.18 o 
   0   2  10      483.86      449.99      9.06 o 
   1   2  10      935.94      959.12     15.12 o 
   2   2  10        8.68        8.29      1.44 o 
   3   2  10      804.94      752.37     12.20 o 
   4   2  10       79.64       81.51      3.80 o 
   5   2  10       67.97       79.33      4.37 o 
   6   2  10      166.29      170.27     11.91 o 
   7   2  10       21.86       25.00      5.66 o 
   8   2  10      752.73      767.27     32.61 o 
   9   2  10       47.92       37.25      7.73 o 
  -4   3  10        0.46        1.08      1.43 o 
  -3   3  10       38.67       47.05      3.33 o 
  -2   3  10       73.81       59.54      3.44 o 
  -1   3  10       67.00       51.92      3.10 o 
   0   3  10      243.88      247.62      6.24 o 
   1   3  10       56.82       54.44      3.17 o 
   2   3  10      149.59      129.76      5.45 o 
   3   3  10      307.79      316.43      6.14 o 
   4   3  10      246.70      225.78     20.64 o 
   5   3  10       15.06       16.19      4.49 o 
   6   3  10        2.44        6.35      3.61 o 
   7   3  10      208.03      216.33     14.56 o 
   8   3  10       37.15       55.30      8.45 o 
  -4   4  10      476.24      473.95     14.84 o 
  -3   4  10      154.47      150.35      7.06 o 
  -2   4  10      149.48      154.70      8.94 o 
  -1   4  10      774.36      767.38     13.47 o 
   0   4  10        2.40        8.25      1.66 o 
   1   4  10       48.73       50.22      2.80 o 
   2   4  10      401.33      388.68      7.16 o 
   3   4  10       13.05        9.06      1.75 o 
   4   4  10       38.86       31.18      2.72 o 
   5   4  10      159.01      196.62     12.63 o 
   6   4  10      501.13      514.39     23.54 o 
   7   4  10        6.62       11.83      4.55 o 
   8   4  10       17.94       20.92      6.06 o 
  -3   5  10       18.68       22.06      2.53 o 
  -2   5  10       34.17       36.37      2.88 o 
  -1   5  10      570.41      580.66     12.04 o 
   0   5  10        2.42        0.43      1.08 o 
   1   5  10       18.37       18.55      2.15 o 
   2   5  10       12.15       11.08      1.47 o 
   3   5  10      127.26      138.78      6.06 o 
   4   5  10       75.49       78.35      4.13 o 
   5   5  10        1.64        0.00      2.59 o 
   6   5  10      392.68      385.34     19.93 o 
   7   5  10      117.15      155.63     12.70 o 
   8   5  10        9.28       10.27      5.00 o 
  -3   6  10        3.94        4.26      1.81 o 
  -2   6  10       21.20       13.41      2.07 o 
  -1   6  10        6.05        6.50      1.58 o 
   0   6  10      566.06      555.71      9.75 o 
   1   6  10        9.89       11.41      1.57 o 
   2   6  10        4.31        3.78      1.62 o 
   3   6  10      286.86      291.64      8.49 o 
   4   6  10        1.01        0.00      1.30 o 
   5   6  10       48.91       50.64      3.62 o 
   6   6  10       65.08       79.64      9.14 o 
   7   6  10      434.95      450.11     23.28 o 
  -2   7  10       84.27       92.89      4.98 o 
  -1   7  10       52.20       56.07      3.41 o 
   0   7  10      121.60      120.61      5.61 o 
   1   7  10       28.32       25.60      3.04 o 
   2   7  10       29.78       31.95      3.25 o 
   3   7  10       77.77       67.82      4.26 o 
   4   7  10      318.66      320.38      9.27 o 
   5   7  10        0.74        0.00      1.44 o 
   6   7  10      256.58      265.94     16.83 o 
  -1   8  10       30.46       25.17      5.52 o 
   0   8  10        8.62        9.66      2.42 o 
   1   8  10      109.70      129.59      6.00 o 
   2   8  10      731.69      769.11     17.06 o 
   3   8  10       20.69       20.29      2.96 o 
   4   8  10       20.71       19.85      2.88 o 
   5   8  10      385.71      397.12     11.09 o 
   2  -5  11      934.17      964.25     33.62 o 
   3  -5  11       24.16       33.89      6.24 o 
   0  -4  11      334.79      320.94      9.92 o 
   1  -4  11       99.66      110.67      6.56 o 
   2  -4  11       29.53       35.74      4.29 o 
   3  -4  11       12.01       18.25      3.39 o 
   4  -4  11      179.23      167.09     18.09 o 
   5  -4  11        3.01        3.76      3.06 o 
  -1  -3  11       91.73       84.16      4.32 o 
   0  -3  11      220.61      220.03      6.48 o 
   1  -3  11       81.59       85.44      5.74 o 
   2  -3  11       11.66       14.32      2.93 o 
   3  -3  11        6.41        6.98      2.33 o 
   4  -3  11      346.52      352.93     17.84 o 
   5  -3  11      105.89      108.79      6.68 o 
   6  -3  11        0.00        2.83      2.11 o 
  -2  -2  11       70.90       70.32      4.04 o 
  -1  -2  11       99.43      104.52      4.56 o 
   0  -2  11      154.19      144.96      5.32 o 
   1  -2  11      439.32      432.00     13.37 o 
   2  -2  11       94.12      102.73      6.01 o 
   3  -2  11      140.88      141.18      9.46 o 
   4  -2  11       12.27        5.00      2.13 o 
   5  -2  11      724.22      757.08     19.25 o 
   6  -2  11       81.28       81.59     10.24 o 
   7  -2  11       33.90       41.39      4.54 o 
  -3  -1  11       57.92       65.96      5.55 o 
  -2  -1  11       18.74       21.88      3.21 o 
  -1  -1  11       76.66       72.54      3.89 o 
   0  -1  11      340.22      348.32      8.18 o 
   1  -1  11      303.66      305.31      7.37 o 
   2  -1  11        7.74       11.19      2.49 o 
   3  -1  11      215.79      206.58      8.22 o 
   4  -1  11       23.47       25.07      3.43 o 
   5  -1  11       98.35      105.76      5.99 o 
   6  -1  11      204.00      211.92      8.68 o 
   7  -1  11       73.26       77.43      5.55 o 
  -3   0  11       84.99       73.88      5.81 o 
  -2   0  11      308.44      283.85      9.33 o 
  -1   0  11       18.05       16.19      2.14 o 
   0   0  11      163.56      147.98      4.97 o 
   1   0  11       34.79       26.72      2.43 o 
   2   0  11      147.91      149.61      4.77 o 
   3   0  11      738.16      720.83     17.74 o 
   4   0  11      257.32      253.91      9.09 o 
   5   0  11       15.65       17.22      5.27 o 
   6   0  11       11.74       13.00      2.70 o 
   7   0  11      285.90      279.46     23.07 o 
  -3   1  11       77.10       83.50      5.34 o 
  -2   1  11      115.61      125.88      4.89 o 
  -1   1  11        0.74        2.21      1.38 o 
   0   1  11      129.92      132.98      4.66 o 
   1   1  11      102.85      119.18      5.57 o 
   2   1  11      818.56      806.98     14.24 o 
   3   1  11     1240.52     1194.66     25.62 o 
   4   1  11      193.46      211.94      7.96 o 
   5   1  11       95.06       89.53      5.31 o 
   6   1  11      399.74      411.82     12.06 o 
   8   1  11        1.84        3.50      3.98 o 
  -3   2  11        2.21        2.05      1.50 o 
  -2   2  11       80.60       74.23      3.94 o 
  -1   2  11       72.80       70.38      3.73 o 
   0   2  11      974.71      983.75     16.20 o 
   1   2  11       32.82       29.69      2.43 o 
   2   2  11        1.77        2.69      1.75 o 
   3   2  11       23.23       15.62      2.18 o 
   4   2  11      335.84      360.18     10.76 o 
   5   2  11      166.33      164.07      6.72 o 
   7   2  11       23.33       26.76      6.21 o 
   8   2  11       22.40       20.22      5.91 o 
  -3   3  11       97.27      110.25      6.82 o 
  -2   3  11       96.78       97.62      4.47 o 
  -1   3  11      271.96      256.22      6.90 o 
   0   3  11      153.88      135.29      4.72 o 
   1   3  11      294.63      265.16      7.28 o 
   2   3  11       15.41       15.53      2.07 o 
   3   3  11      284.47      308.30      6.91 o 
   4   3  11       97.04       96.94      7.33 o 
   6   3  11      301.18      338.71     18.25 o 
   7   3  11        2.18        0.00      3.09 o 
   8   3  11        8.39        8.15      4.54 o 
  -3   4  11        3.43        1.30      2.03 o 
  -2   4  11       13.16        8.21      1.89 o 
  -1   4  11        0.01        0.00      1.19 o 
   0   4  11      238.35      238.22      6.42 o 
   1   4  11        0.13        0.30      1.15 o 
   2   4  11      896.87      838.15     13.93 o 
   3   4  11       41.24       42.56      2.65 o 
   5   4  11      101.60      104.20      9.46 o 
   6   4  11      481.81      488.46     23.26 o 
   7   4  11       51.60       64.42      8.80 o 
  -2   5  11       79.58       76.45      4.67 o 
  -1   5  11       19.24       20.59      2.46 o 
   0   5  11        5.89        0.62      1.27 o 
   1   5  11      225.29      224.57      6.99 o 
   2   5  11       33.08       26.67      2.33 o 
   3   5  11        0.14        0.82      1.46 o 
   4   5  11       40.09       39.42      3.26 o 
   5   5  11      278.33      277.24     16.31 o 
   6   5  11       61.07       63.89      8.43 o 
   7   5  11       16.68       14.89      5.59 o 
  -1   6  11      288.43      301.48      7.83 o 
   0   6  11        0.66        1.36      1.29 o 
   1   6  11      196.21      196.80      6.77 o 
   2   6  11       98.08       84.76      4.70 o 
   3   6  11       57.07       51.50      4.01 o 
   4   6  11       86.13       76.13      4.73 o 
   5   6  11       58.14       64.21      8.22 o 
   6   6  11       89.54      109.16     10.81 o 
   0   7  11        1.21        1.95      2.74 o 
   1   7  11        6.94        7.62      2.19 o 
   2   7  11      289.74      296.02      9.22 o 
   3   7  11      265.90      250.96      8.31 o 
   4   7  11       17.66       16.54      2.67 o 
   5   7  11       85.93       74.64      5.70 o 
   1  -3  12        0.42        0.77      2.80 o 
   2  -3  12      116.19      117.32      9.67 o 
   3  -3  12      109.50      129.29     10.17 o 
   4  -3  12       49.30       43.95      6.63 o 
   0  -2  12        3.13        0.00      1.70 o 
   1  -2  12       36.21       26.67      3.82 o 
   2  -2  12      255.02      252.14      9.93 o 
   3  -2  12       56.63       51.21      4.84 o 
   4  -2  12      130.37      121.06      8.25 o 
   5  -2  12       69.97       69.31      5.61 o 
  -1  -1  12      123.79      121.69      5.94 o 
   0  -1  12      195.30      199.46      6.29 o 
   1  -1  12       86.52       80.04      4.63 o 
   2  -1  12      182.80      194.36      8.44 o 
   3  -1  12      282.91      302.92     10.79 o 
   4  -1  12       44.87       48.63      4.67 o 
   5  -1  12       58.18       56.54      7.61 o 
   6  -1  12       90.36       98.97      7.62 o 
  -1   0  12       55.43       50.99      5.21 o 
   0   0  12       13.05       11.92      2.63 o 
   1   0  12      193.54      189.36      7.18 o 
   2   0  12       86.06       93.37     12.33 o 
   3   0  12        5.21        4.60      2.54 o 
   4   0  12       45.43       49.50      4.90 o 
   5   0  12      122.11      120.77      6.47 o 
   6   0  12      260.56      259.95     12.85 o 
  -1   1  12        2.34        3.88      1.86 o 
   0   1  12      108.73      106.15      7.74 o 
   1   1  12      129.80      127.31      4.76 o 
   2   1  12      426.74      447.10     12.71 o 
   3   1  12      169.59      180.74      7.77 o 
   4   1  12        0.02        1.00      1.90 o 
   5   1  12      437.70      450.34     13.26 o 
   6   1  12       45.71       39.06      4.09 o 
  -1   2  12       92.70       98.78      4.59 o 
   0   2  12        1.57        3.66      1.67 o 
   1   2  12        0.52        0.49      1.23 o 
   2   2  12       32.26       40.94      2.89 o 
   3   2  12       54.59       50.63      4.38 o 
   4   2  12      203.36      228.25     13.19 o 
   5   2  12       18.51       11.33      2.63 o 
  -1   3  12      706.36      749.40     14.08 o 
   0   3  12      177.96      189.00      7.68 o 
   1   3  12       96.69       89.82      4.02 o 
   2   3  12        0.37        1.35      1.29 o 
   3   3  12       13.07       15.29      2.36 o 
   4   3  12      520.61      517.97     14.03 o 
  -1   4  12        1.84        1.22      1.65 o 
   0   4  12       65.09       66.25      3.70 o 
   1   4  12       55.22       52.96      3.26 o 
   2   4  12       28.95       24.76      2.46 o 
   3   4  12        1.67        2.97      1.46 o 
   0   5  12        6.15       10.18      1.98 o 
   1   5  12      293.97      316.08      7.80 o 
   2   5  12      236.99      253.28      7.86 o 
   3   5  12      101.98      112.86      6.32 o 
   1   6  12       12.77       20.11      3.57 o 
   2   6  12        3.11        1.27      2.16 o 
   3   6  12       79.75       73.72      5.54 o 
   4   6  12      107.40      120.37      6.65 o 
   2   0  13       46.27       55.52      7.12 o 
   3   0  13      109.55      116.37     13.06 o 
   4   0  13       12.21       14.08      6.25 o 
   1   1  13      227.27      214.47      7.50 o 
   2   1  13       22.01       16.45      6.99 o 
   3   1  13      178.29      215.39      9.00 o 
   4   1  13      223.44      250.98     11.47 o 
   1   2  13       16.80       12.99      2.52 o 
   2   2  13        1.48        0.52      1.59 o 
   3   2  13       27.64       23.40      3.60 o 
   4   2  13      331.46      333.94     11.36 o 
   5   2  13       49.58       48.52      4.60 o 
   1   3  13      466.45      466.58     10.24 o 
   2   3  13       30.47       26.81      2.67 o 
   3   3  13       46.06       31.85      4.05 o 
   4   3  13       79.31       90.43      8.04 o 
   2   4  13      420.54      439.45      9.67 o 
   3   4  13       35.87       30.47      3.83 o 
                                                 
